# Supplementary material for: Crystal structure of racemic [(1R,2S,3R,4S,6S)-2,6-bis­(furan-2-yl)-4-hy­droxy-4-(thio­phen-2-yl)cyclo­hexane-1,3-di­yl]bis­(thio­phen-2-yl­methanone)
Source: Acta Crystallogr E Crystallogr Commun. 2016 Jun 17;72(Pt 7):976–9. doi: 10.1107/S2056989016009452 (PMC4992919; doi:10.1107/S2056989016009452)
Supplement: Supplementary file 1 [file e-72-00976-sup1.cif]

##############################################################################
#                                                                            #
# This CIF contains the data in a paper accepted for publication in          #
# Acta Crystallographica Section E. It conforms to the requirements of       #
# Notes for Authors for Acta Crystallographica Section E, and has been       #
# peer reviewed under the auspices of the IUCr Commission on Journals.       #
#                                                                            #
# Full details of the Crystallographic Information File format               #
# are given in the paper "The Crystallographic Information File (CIF):       #
# a New Standard Archive File for Crystallography" by S. R. Hall, F. H.      #
# Allen and I. D. Brown [Acta Cryst. (1991), A47, 655-685].                  #
#                                                                            #
# The current version of the core CIF dictionary is obtainable from          #
# ftp://ftp.iucr.org/pub/cif_core.dic.                                       #
#                                                                            #
# Software is freely available for graphical display of the structure(s)     #
# in this CIF. For information consult the CIF software page                 #
# http://www.iucr.org/resources/cif/software.                                #
#                                                                            #
# This file may be used for bona fide research purposes within the           #
# scientific community so long as proper attribution is given to the journal # 
# article from which it was obtained.                                        #
#                                                                            #
##############################################################################
data_global
_audit_creation_method     'PLATON <TABLE ACC> option'
_journal_date_recd_electronic     2016-06-08
_journal_date_accepted     2016-06-11
_journal_name_full     'Acta Crystallographica, Section E'
_journal_year     2016
_journal_volume     72
_journal_issue      7
_journal_page_first     976
_journal_page_last     979
_journal_paper_category     GO
_journal_paper_doi     10.1107/S2056989016009452
_journal_coeditor_code     SJ5500
_publ_contact_author_name     'Mehmet Akkurt'
_publ_contact_author_address
;
Department of Physics,
Faculty of Sciences,
Erciyes University,
38039 Kayseri,
Turkey
;
_publ_contact_author_email     'akkurt@erciyes.edu.tr'
_publ_contact_author_fax     ?
_publ_contact_author_phone     ?
_publ_section_title
;\
Crystal structure of racemic
[(1<i>R</i>,2<i>S</i>,3<i>R</i>,4<i>S</i>,6<i>S</i>)-2,6-bis(furan-2-yl)-4-\
hydroxy-4-(thiophen-2-yl)cyclohexane-1,3-diyl]bis(thiophen-2-ylmethanone)
;
loop_
    _publ_author_name
    _publ_author_footnote
    _publ_author_address
    '\,Celik, \'Ismail' .
;
Department of Physics,
Faculty of Sciences,
Cumhuriyet University,
58140 Sivas,
Turkey
;
    'Ersanl\?i, Cem C\"uneyt' .
;
Department of Physics,
Faculty of Arts and Sciences,
Sinop University,
57010 Sinop,
Turkey
;
    'Akkurt, Mehmet' .
;
Department of Physics,
Faculty of Sciences,
Erciyes University,
38039 Kayseri,
Turkey
;
    'Hayrettin Gezegen' .
;
Department of Chemistry,
Faculty of Sciences,
Cumhuriyet University,
58140 Sivas,
Turkey
;
    'Rahmi K\"oseo\(glu' .
;
Department of Physics,
Faculty of Sciences,
Erciyes University,
38039 Kayseri,
Turkey
;
_publ_section_synopsis
;
The central cyclohexane ring has a chair conformation. In the crystal, molecules
are linked by C---H...O hydrogen bonds and C---H...\p interactions, forming
layers parallel to (100).
;
data_I
_database_code_depnum_ccdc_archive 'CCDC 1484675'
_chemical_name_systematic
;\
[(1<i>R</i>,2<i>S</i>,3<i>R</i>,4<i>S</i>,6<i>S</i>)-2,6-Bis(furan-2-yl)-\
4-hydroxy-4-(thiophen-2-yl)cyclohexane-1,3-diyl]bis(thiophen-2-ylmethanone)
;
_chemical_name_common     ?
_chemical_formula_moiety     'C28 H22 O5 S3'
_chemical_formula_sum     'C28 H22 O5 S3'
_chemical_formula_structural     ?
_chemical_formula_iupac     'C28 H22 O5 S3'
_chemical_formula_weight     534.64
_chemical_melting_point     ?
_symmetry_cell_setting     monoclinic
_symmetry_space_group_name_H-M     'P 21/c'
_symmetry_space_group_name_Hall     '-P 2ybc'
loop_
    _space_group_symop_id
    _space_group_symop_operation_xyz
    1 x,y,z
    2 -x,1/2+y,1/2-z
    3 -x,-y,-z
    4 x,1/2-y,1/2+z
_cell_length_a     14.0915(11)
_cell_length_b     15.8984(12)
_cell_length_c     11.2964(7)
_cell_angle_alpha     90
_cell_angle_beta     95.421(2)
_cell_angle_gamma     90
_cell_volume     2519.4(3)
_cell_formula_units_Z     4
_cell_measurement_reflns_used     9982
_cell_measurement_theta_min     3.14
_cell_measurement_theta_max     28.23
_cell_measurement_temperature     296(2)
_exptl_crystal_description     'prism'
_exptl_crystal_colour     'colourless'
_exptl_crystal_size_max     0.19
_exptl_crystal_size_mid     0.17
_exptl_crystal_size_min     0.13
_exptl_crystal_size_rad     ?
_exptl_crystal_density_diffrn     1.410
_exptl_crystal_density_meas     ?
_exptl_crystal_density_method     'Not Measured'
_exptl_crystal_F_000     1112
_exptl_absorpt_coefficient_mu     0.332
_exptl_absorpt_correction_type     multi-scan
_exptl_absorpt_process_details
;
(SADABS; Sheldrick, 2003)
;
_exptl_absorpt_correction_T_min     0.5968
_exptl_absorpt_correction_T_max     0.7457
_exptl_special_details
;
;
_diffrn_ambient_temperature     296(2)
_diffrn_radiation_type     'MoK\a'
_diffrn_radiation_wavelength     0.71073
_diffrn_radiation_monochromator     ?
_diffrn_measurement_device_type     'Bruker APEXII CCD'
_diffrn_measurement_method     '\f and \w scans'
_diffrn_detector_area_resol_mean     ?
_diffrn_reflns_number     52585
_diffrn_reflns_av_R_equivalents     0.0696
_diffrn_reflns_theta_min     3.14
_diffrn_reflns_theta_max     28.35
_diffrn_reflns_theta_full     25.24
_diffrn_measured_fraction_theta_max     0.995
_diffrn_measured_fraction_theta_full     0.996
_diffrn_reflns_limit_h_min     -18
_diffrn_reflns_limit_h_max     18
_diffrn_reflns_limit_k_min     -21
_diffrn_reflns_limit_k_max     21
_diffrn_reflns_limit_l_min     -15
_diffrn_reflns_limit_l_max     13
_diffrn_reflns_reduction_process
;
;
_diffrn_standards_number     0
_diffrn_standards_interval_count     ?
_diffrn_standards_decay_%     ?
_refine_special_details
;
 Refinement on F^2^ for ALL reflections except those
 flagged by the user for potential systematic errors.
 Weighted R-factors wR and all goodnesses of fit S
 are based on F^2^, conventional R-factors R are based
 on F, with F set to zero for negative F^2^. The
 observed criterion of F^2^ > 2sigma(F^2^) is used only
 for calculating -R-factor-obs etc. and is not
 relevant to the choice of reflections for refinement.
 R-factors based on F^2^ are statistically about twice
 as large as those based on F, and R-factors based on
 ALL data will be even larger.
;
_reflns_number_total     6252
_reflns_number_gt     3960
_reflns_threshold_expression     I>2\s(I)
_refine_ls_structure_factor_coef     Fsqd
_refine_ls_matrix_type     full
_refine_ls_R_factor_all     0.1142
_refine_ls_R_factor_gt     0.0660
_refine_ls_wR_factor_gt     0.1746
_refine_ls_wR_factor_ref     0.2040
_refine_ls_goodness_of_fit_ref     1.037
_refine_ls_restrained_S_all     1.041
_refine_ls_number_reflns     6252
_refine_ls_number_parameters     338
_refine_ls_number_restraints     6
_refine_ls_number_constraints     ?
_refine_ls_hydrogen_treatment     mixed
_refine_ls_weighting_scheme     calc
_refine_ls_weighting_details
              'w=1/[\s^2^(Fo^2^)+(0.1010P)^2^+2.3401P] where P=(Fo^2^+2Fc^2^)/3'
_atom_sites_solution_hydrogens     mixed
_atom_sites_solution_primary     ?
_atom_sites_solution_secondary     ?
_refine_ls_shift/su_max     0.000
_refine_ls_shift/su_mean     0.000
_refine_diff_density_max     0.749
_refine_diff_density_min     -0.742
_refine_ls_extinction_method     'none'
_refine_ls_abs_structure_details     ?
_refine_ls_abs_structure_Flack     .
loop_
    _atom_type_symbol
    _atom_type_description
    _atom_type_scat_dispersion_real
    _atom_type_scat_dispersion_imag
    _atom_type_scat_source
    C C 0.0033 0.0016 ' International Tables Vol C Tables 4.2.6.8 and 6.1.1.4'
    H H 0.0000 0.0000 ' International Tables Vol C Tables 4.2.6.8 and 6.1.1.4'
    O O 0.0106 0.0060 ' International Tables Vol C Tables 4.2.6.8 and 6.1.1.4'
    S S 0.1246 0.1234 ' International Tables Vol C Tables 4.2.6.8 and 6.1.1.4'
_computing_data_collection
;
APEX2 (Bruker, 2007)
;
_computing_cell_refinement
;
SAINT (Bruker, 2007)
;
_computing_data_reduction
;
SAINT (Bruker, 2007)
;
_computing_structure_solution
;
SHELXS97 (Sheldrick, 2008)
;
_computing_structure_refinement
;
SHELXL2014 (Sheldrick, 2015)
;
_computing_molecular_graphics
;
ORTEP-3 for Windows (Farrugia, 2012)
;
_computing_publication_material
;
PLATON (Spek, 2003)
;
loop_
    _atom_site_type_symbol
    _atom_site_label
    _atom_site_fract_x
    _atom_site_fract_y
    _atom_site_fract_z
    _atom_site_U_iso_or_equiv
    _atom_site_thermal_displace_type
    _atom_site_calc_flag
    _atom_site_refinement_flags
    _atom_site_occupancy
    _atom_site_disorder_assembly
    _atom_site_disorder_group
    S S1 -0.10680(6) 0.34243(6) 0.32727(9) 0.0528(3) Uani d . 1.000 . .
    S S2 0.57614(7) 0.33394(7) 0.55457(10) 0.0661(4) Uani d D 1.000 . .
    S S3 0.38176(6) -0.03610(5) 0.49813(8) 0.0497(3) Uani d . 1.000 . .
    O O1 0.06307(16) 0.33764(15) 0.50045(19) 0.0468(7) Uani d . 1.000 . .
    O O2A 0.1462(2) 0.51774(19) 0.4184(3) 0.0541(10) Uani d GP 0.832(5) A 1
    O O2B 0.2243(12) 0.4730(9) 0.2304(15) 0.0541(10) Uani d GP 0.168(5) A 2
    O O3A 0.3783(2) 0.30198(19) 0.6008(2) 0.0419(8) Uani d DP 0.832(5) A 1
    O O3B 0.2474(13) 0.4000(12) 0.5522(11) 0.050(5) Uani d P 0.168(5) A 2
    O O4 0.37016(18) 0.13400(15) 0.59929(19) 0.0516(8) Uani d . 1.000 . .
    O O5 0.16291(18) 0.14210(14) 0.2732(2) 0.0522(8) Uani d . 1.000 . .
    C C1 0.2479(2) 0.38831(18) 0.4265(3) 0.0354(9) Uani d D 1.000 . .
    C C2 0.3529(2) 0.37285(18) 0.4141(3) 0.0360(9) Uani d D 1.000 . .
    C C3 0.3902(2) 0.29228(18) 0.4759(2) 0.0339(8) Uani d D 1.000 . .
    C C4 0.33066(19) 0.21646(17) 0.4248(2) 0.0302(8) Uani d . 1.000 . .
    C C5 0.22355(19) 0.23054(17) 0.4381(2) 0.0317(8) Uani d . 1.000 . .
    C C6 0.18765(19) 0.31239(16) 0.3769(2) 0.0304(8) Uani d D 1.000 . .
    C C7 0.0835(2) 0.32507(17) 0.3991(3) 0.0335(8) Uani d . 1.000 . .
    C C8 0.0088(2) 0.32100(18) 0.3002(3) 0.0354(9) Uani d . 1.000 . .
    C C9 0.0139(2) 0.3006(2) 0.1833(3) 0.0433(10) Uani d . 1.000 . .
    C C10 -0.0750(3) 0.3032(2) 0.1164(3) 0.0578(12) Uani d . 1.000 . .
    C C11 -0.1458(3) 0.3250(2) 0.1826(4) 0.0592(14) Uani d . 1.000 . .
    C C12A 0.2159(3) 0.46624(16) 0.3713(3) 0.0372(10) Uani d GP 0.832(5) A 1
    C C12B 0.2063(16) 0.4706(10) 0.3519(15) 0.0372(10) Uani d GP 0.168(5) A 2
    C C13A 0.2394(3) 0.5031(3) 0.2634(3) 0.0602(17) Uani d GP 0.832(5) A 1
    C C13B 0.1550(17) 0.5444(12) 0.3766(17) 0.0602(17) Uani d GP 0.168(5) A 2
    C C14A 0.1842(3) 0.5774(2) 0.2437(4) 0.089(3) Uani d GP 0.832(5) A 1
    C C14B 0.1413(19) 0.5924(11) 0.270(2) 0.089(3) Uani d GP 0.168(5) A 2
    C C15A 0.1266(3) 0.58644(17) 0.3395(4) 0.095(3) Uani d GP 0.832(5) A 1
    C C15B 0.1841(17) 0.5483(12) 0.1800(16) 0.095(3) Uani d GP 0.168(5) A 2
    C C16 0.4946(2) 0.28136(19) 0.4597(3) 0.0368(9) Uani d D 1.000 . .
    C C17 0.5386(2) 0.2391(2) 0.3737(3) 0.0446(10) Uani d . 1.000 . .
    C C18 0.6395(3) 0.2524(3) 0.3902(4) 0.0607(14) Uani d . 1.000 . .
    C C19 0.6665(3) 0.3005(3) 0.4807(4) 0.0648(15) Uani d . 1.000 . .
    C C20 0.3597(2) 0.13466(19) 0.4899(3) 0.0349(9) Uani d . 1.000 . .
    C C21 0.3687(2) 0.05818(18) 0.4227(3) 0.0364(9) Uani d . 1.000 . .
    C C22 0.3728(3) 0.0465(2) 0.3024(3) 0.0470(11) Uani d . 1.000 . .
    C C23 0.3884(3) -0.0380(2) 0.2741(4) 0.0588(14) Uani d . 1.000 . .
    C C24 0.3939(3) -0.0894(2) 0.3709(4) 0.0564(13) Uani d . 1.000 . .
    C C25 0.1672(2) 0.15642(18) 0.3943(3) 0.0364(9) Uani d . 1.000 . .
    C C26 0.1219(3) 0.0946(2) 0.4462(4) 0.0583(14) Uani d . 1.000 . .
    C C27 0.0863(3) 0.0390(2) 0.3511(4) 0.0651(14) Uani d . 1.000 . .
    C C28 0.1138(3) 0.0694(3) 0.2513(4) 0.0681(16) Uani d . 1.000 . .
    H H1A 0.237(5) 0.395(4) 0.511(2) 0.0500 Uiso d DUP 0.832(5) A 1
    H H1B 0.38(2) 0.310(18) 0.557(10) 0.0500 Uiso d DUP 0.168(5) A 2
    H H2A 0.38950 0.42030 0.44750 0.0430 Uiso c RU 1.000 . .
    H H2B 0.36240 0.36950 0.33030 0.0430 Uiso c RU 1.000 . .
    H H3A 0.39870 0.26000 0.63700 0.0630 Uiso c RUP 0.832(5) A 1
    H H3B 0.26770 0.35740 0.58690 0.0750 Uiso c RUP 0.168(5) A 2
    H H4 0.33970 0.21010 0.34030 0.0360 Uiso c RU 1.000 . .
    H H5 0.21640 0.23630 0.52310 0.0380 Uiso c RU 1.000 . .
    H H6 0.19240 0.30770 0.29120 0.0370 Uiso c RU 1.000 . .
    H H9 0.07030 0.28640 0.15160 0.0520 Uiso c RU 1.000 . .
    H H10 -0.08410 0.29140 0.03550 0.0690 Uiso c RU 1.000 . .
    H H11 -0.20920 0.32990 0.15220 0.0710 Uiso c RU 1.000 . .
    H H13A 0.28330 0.48230 0.21420 0.0720 Uiso c RUP 0.832(5) A 1
    H H13B 0.13400 0.55880 0.44960 0.0720 Uiso c RUP 0.168(5) A 2
    H H14A 0.18560 0.61380 0.17940 0.1060 Uiso c RUP 0.832(5) A 1
    H H14B 0.10970 0.64380 0.26150 0.1060 Uiso c RUP 0.168(5) A 2
    H H15A 0.08360 0.62980 0.34890 0.1140 Uiso c RUP 0.832(5) A 1
    H H15B 0.18560 0.56560 0.10150 0.1140 Uiso c RUP 0.168(5) A 2
    H H17 0.50730 0.20670 0.31360 0.0540 Uiso c RU 1.000 . .
    H H18 0.68180 0.22900 0.34100 0.0730 Uiso c RU 1.000 . .
    H H19 0.72980 0.31490 0.50210 0.0780 Uiso c RU 1.000 . .
    H H22 0.36600 0.08960 0.24650 0.0560 Uiso c RU 1.000 . .
    H H23 0.39440 -0.05700 0.19730 0.0710 Uiso c RU 1.000 . .
    H H24 0.40330 -0.14720 0.36740 0.0670 Uiso c RU 1.000 . .
    H H26 0.11480 0.08860 0.52680 0.0700 Uiso c RU 1.000 . .
    H H27 0.05050 -0.00950 0.35890 0.0780 Uiso c RU 1.000 . .
    H H28 0.10130 0.04470 0.17690 0.0820 Uiso c RU 1.000 . .
loop_
    _atom_site_aniso_label
    _atom_site_aniso_U_11
    _atom_site_aniso_U_22
    _atom_site_aniso_U_33
    _atom_site_aniso_U_12
    _atom_site_aniso_U_13
    _atom_site_aniso_U_23
    S1 0.0311(4) 0.0639(6) 0.0647(6) 0.0092(4) 0.0107(4) 0.0048(4)
    S2 0.0504(6) 0.0790(7) 0.0673(7) -0.0109(5) -0.0031(5) 0.0003(5)
    S3 0.0463(5) 0.0395(4) 0.0629(6) 0.0047(3) 0.0033(4) 0.0151(4)
    O1 0.0406(12) 0.0624(14) 0.0392(12) 0.0037(11) 0.0140(10) -0.0035(10)
    O2A 0.0456(16) 0.0549(18) 0.064(2) 0.0046(14) 0.0166(14) -0.0075(15)
    O2B 0.0456(16) 0.0549(18) 0.064(2) 0.0046(14) 0.0166(14) -0.0075(15)
    O3A 0.0450(15) 0.0512(16) 0.0295(13) 0.0019(12) 0.0033(13) -0.0089(13)
    O3B 0.055(9) 0.060(9) 0.035(7) 0.003(7) 0.007(7) -0.011(8)
    O4 0.0655(16) 0.0536(14) 0.0353(12) 0.0054(12) 0.0029(11) 0.0087(10)
    O5 0.0627(16) 0.0415(12) 0.0497(13) -0.0028(11) -0.0083(11) -0.0046(10)
    C1 0.0337(15) 0.0335(14) 0.0395(16) -0.0014(12) 0.0065(13) -0.0067(12)
    C2 0.0298(14) 0.0328(14) 0.0454(17) -0.0019(11) 0.0034(12) -0.0019(12)
    C3 0.0315(14) 0.0365(15) 0.0335(15) -0.0007(11) 0.0028(12) -0.0015(12)
    C4 0.0284(14) 0.0320(14) 0.0303(14) 0.0006(11) 0.0032(11) -0.0003(11)
    C5 0.0306(14) 0.0325(14) 0.0322(14) 0.0012(11) 0.0044(11) 0.0010(11)
    C6 0.0282(14) 0.0313(13) 0.0325(14) 0.0007(11) 0.0067(11) -0.0026(11)
    C7 0.0309(14) 0.0301(14) 0.0403(16) 0.0012(11) 0.0084(12) 0.0005(11)
    C8 0.0278(14) 0.0330(14) 0.0458(17) 0.0023(11) 0.0061(12) 0.0022(12)
    C9 0.0369(16) 0.0456(18) 0.0470(18) 0.0050(14) 0.0026(14) -0.0055(14)
    C10 0.056(2) 0.059(2) 0.055(2) 0.0027(18) -0.0126(18) -0.0101(17)
    C11 0.0371(19) 0.059(2) 0.078(3) 0.0043(16) -0.0125(18) 0.0010(19)
    C12A 0.0323(18) 0.0281(14) 0.051(2) 0.0009(12) 0.0032(16) -0.0054(14)
    C12B 0.0323(18) 0.0281(14) 0.051(2) 0.0009(12) 0.0032(16) -0.0054(14)
    C13A 0.060(3) 0.052(3) 0.070(3) 0.014(2) 0.014(2) 0.022(2)
    C13B 0.060(3) 0.052(3) 0.070(3) 0.014(2) 0.014(2) 0.022(2)
    C14A 0.069(4) 0.054(3) 0.137(6) -0.006(3) -0.020(4) 0.041(3)
    C14B 0.069(4) 0.054(3) 0.137(6) -0.006(3) -0.020(4) 0.041(3)
    C15A 0.063(4) 0.047(3) 0.167(7) 0.011(3) -0.032(4) -0.013(4)
    C15B 0.063(4) 0.047(3) 0.167(7) 0.011(3) -0.032(4) -0.013(4)
    C16 0.0291(14) 0.0404(16) 0.0402(16) -0.0010(12) 0.0001(12) 0.0064(12)
    C17 0.0301(16) 0.0478(18) 0.057(2) 0.0030(13) 0.0097(14) 0.0030(15)
    C18 0.0379(19) 0.067(2) 0.080(3) 0.0084(17) 0.0205(18) 0.017(2)
    C19 0.0372(19) 0.078(3) 0.077(3) -0.0060(18) -0.0054(18) 0.025(2)
    C20 0.0290(14) 0.0395(15) 0.0360(16) -0.0002(12) 0.0028(12) 0.0034(12)
    C21 0.0291(14) 0.0351(15) 0.0446(17) 0.0043(12) 0.0015(12) 0.0058(12)
    C22 0.057(2) 0.0389(17) 0.0451(18) 0.0042(15) 0.0043(15) 0.0027(14)
    C23 0.069(3) 0.046(2) 0.062(2) 0.0062(18) 0.0095(19) -0.0109(17)
    C24 0.049(2) 0.0344(17) 0.085(3) 0.0054(15) 0.0028(18) 0.0012(17)
    C25 0.0279(14) 0.0341(14) 0.0469(17) 0.0036(12) 0.0027(12) 0.0012(12)
    C26 0.053(2) 0.0427(19) 0.083(3) -0.0021(16) 0.0257(19) 0.0041(18)
    C27 0.057(2) 0.0389(19) 0.099(3) -0.0146(17) 0.005(2) -0.007(2)
    C28 0.070(3) 0.049(2) 0.081(3) -0.0066(19) -0.016(2) -0.010(2)
_geom_special_details
;
 Bond distances, angles etc. have been calculated using the
 rounded fractional coordinates. All su's are estimated
 from the variances of the (full) variance-covariance matrix.
 The cell esds are taken into account in the estimation of
 distances, angles and torsion angles
;
loop_
    _geom_bond_atom_site_label_1
    _geom_bond_atom_site_label_2
    _geom_bond_site_symmetry_1
    _geom_bond_site_symmetry_2
    _geom_bond_distance
    _geom_bond_publ_flag
    S1 C8 . . 1.720(3) no
    S1 C11 . . 1.697(5) no
    S2 C16 . . 1.713(3) no
    S2 C19 . . 1.674(4) no
    S3 C21 . . 1.725(3) no
    S3 C24 . . 1.691(4) no
    O1 C7 . . 1.223(4) no
    O2A C12A . . 1.420(5) no
    O2A C15A . . 1.420(5) no
    O2B C12B . . 1.42(2) no
    O2B C15B . . 1.42(2) no
    O3A C3 . . 1.445(3) no
    O3B C1 . . 1.433(13) no
    O4 C20 . . 1.231(4) no
    O5 C25 . . 1.383(4) no
    O5 C28 . . 1.358(5) no
    O3A H3A . . 0.8200 no
    O3B H3B . . 0.8200 no
    C1 C2 . . 1.519(4) no
    C1 C12B . . 1.635(17) no
    C1 C12A . . 1.440(4) no
    C1 C6 . . 1.550(4) no
    C2 C3 . . 1.528(4) no
    C3 C16 . . 1.510(4) no
    C3 C4 . . 1.549(4) no
    C4 C5 . . 1.547(4) no
    C4 C20 . . 1.531(4) no
    C5 C6 . . 1.537(4) no
    C5 C25 . . 1.480(4) no
    C6 C7 . . 1.526(4) no
    C7 C8 . . 1.462(4) no
    C8 C9 . . 1.368(5) no
    C9 C10 . . 1.401(5) no
    C10 C11 . . 1.348(6) no
    C12A C13A . . 1.420(5) no
    C12B C13B . . 1.42(3) no
    C13A C14A . . 1.420(6) no
    C13B C14B . . 1.42(3) no
    C14A C15A . . 1.420(6) no
    C14B C15B . . 1.42(3) no
    C16 C17 . . 1.376(4) no
    C17 C18 . . 1.432(5) no
    C18 C19 . . 1.304(6) no
    C20 C21 . . 1.445(4) no
    C21 C22 . . 1.378(5) no
    C22 C23 . . 1.403(5) no
    C23 C24 . . 1.361(6) no
    C25 C26 . . 1.337(5) no
    C26 C27 . . 1.444(6) no
    C27 C28 . . 1.318(6) no
    C1 H1A . . 0.99(3) no
    C2 H2A . . 0.9700 no
    C2 H2B . . 0.9700 no
    C3 H1B . . 0.98(16) no
    C4 H4 . . 0.9800 no
    C5 H5 . . 0.9800 no
    C6 H6 . . 0.9800 no
    C9 H9 . . 0.9300 no
    C10 H10 . . 0.9300 no
    C11 H11 . . 0.9300 no
    C13A H13A . . 0.9300 no
    C13B H13B . . 0.9300 no
    C14A H14A . . 0.9300 no
    C14B H14B . . 0.9300 no
    C15A H15A . . 0.9300 no
    C15B H15B . . 0.9300 no
    C17 H17 . . 0.9300 no
    C18 H18 . . 0.9300 no
    C19 H19 . . 0.9300 no
    C22 H22 . . 0.9300 no
    C23 H23 . . 0.9300 no
    C24 H24 . . 0.9300 no
    C26 H26 . . 0.9300 no
    C27 H27 . . 0.9300 no
    C28 H28 . . 0.9300 no
loop_
    _geom_angle_atom_site_label_1
    _geom_angle_atom_site_label_2
    _geom_angle_atom_site_label_3
    _geom_angle_site_symmetry_1
    _geom_angle_site_symmetry_2
    _geom_angle_site_symmetry_3
    _geom_angle
    _geom_angle_publ_flag
    C8 S1 C11 . . . 91.29(19) no
    C16 S2 C19 . . . 91.72(19) no
    C21 S3 C24 . . . 91.73(17) no
    C12A O2A C15A . . . 108.0(3) no
    C12B O2B C15B . . . 108.0(15) no
    C25 O5 C28 . . . 107.1(3) no
    C3 O3A H3A . . . 109.00 no
    C1 O3B H3B . . . 109.00 no
    O3B C1 C12B . . . 111.8(10) no
    O3B C1 C2 . . . 102.0(8) no
    O3B C1 C6 . . . 113.9(8) no
    C2 C1 C12B . . . 112.8(8) no
    C6 C1 C12A . . . 112.0(3) no
    C6 C1 C12B . . . 106.2(7) no
    C2 C1 C12A . . . 111.5(3) no
    C2 C1 C6 . . . 110.2(2) no
    C1 C2 C3 . . . 112.9(2) no
    O3A C3 C2 . . . 106.9(2) no
    C2 C3 C4 . . . 109.4(2) no
    O3A C3 C4 . . . 109.8(2) no
    O3A C3 C16 . . . 109.6(2) no
    C4 C3 C16 . . . 111.4(2) no
    C2 C3 C16 . . . 109.8(2) no
    C3 C4 C20 . . . 111.8(2) no
    C3 C4 C5 . . . 110.5(2) no
    C5 C4 C20 . . . 107.2(2) no
    C4 C5 C25 . . . 110.5(2) no
    C4 C5 C6 . . . 111.2(2) no
    C6 C5 C25 . . . 112.4(2) no
    C5 C6 C7 . . . 108.6(2) no
    C1 C6 C7 . . . 109.9(2) no
    C1 C6 C5 . . . 110.6(2) no
    O1 C7 C6 . . . 119.4(3) no
    O1 C7 C8 . . . 120.4(3) no
    C6 C7 C8 . . . 120.2(3) no
    S1 C8 C7 . . . 118.8(2) no
    C7 C8 C9 . . . 130.4(3) no
    S1 C8 C9 . . . 110.8(2) no
    C8 C9 C10 . . . 112.8(3) no
    C9 C10 C11 . . . 112.3(3) no
    S1 C11 C10 . . . 112.8(3) no
    O2A C12A C13A . . . 108.0(3) no
    O2A C12A C1 . . . 122.2(3) no
    C1 C12A C13A . . . 129.7(3) no
    O2B C12B C1 . . . 115.6(13) no
    O2B C12B C13B . . . 108.0(15) no
    C1 C12B C13B . . . 136.4(15) no
    C12A C13A C14A . . . 108.0(3) no
    C12B C13B C14B . . . 107.9(17) no
    C13A C14A C15A . . . 108.0(3) no
    C13B C14B C15B . . . 108.0(17) no
    O2A C15A C14A . . . 108.0(3) no
    O2B C15B C14B . . . 108.1(16) no
    S2 C16 C17 . . . 111.1(2) no
    C3 C16 C17 . . . 130.6(3) no
    S2 C16 C3 . . . 118.2(2) no
    C16 C17 C18 . . . 110.1(3) no
    C17 C18 C19 . . . 113.7(4) no
    S2 C19 C18 . . . 113.4(3) no
    O4 C20 C4 . . . 119.4(3) no
    O4 C20 C21 . . . 120.8(3) no
    C4 C20 C21 . . . 119.7(3) no
    S3 C21 C20 . . . 118.8(3) no
    S3 C21 C22 . . . 110.9(2) no
    C20 C21 C22 . . . 130.2(3) no
    C21 C22 C23 . . . 112.1(3) no
    C22 C23 C24 . . . 113.0(4) no
    S3 C24 C23 . . . 112.3(3) no
    O5 C25 C26 . . . 109.6(3) no
    C5 C25 C26 . . . 134.6(3) no
    O5 C25 C5 . . . 115.7(2) no
    C25 C26 C27 . . . 105.7(4) no
    C26 C27 C28 . . . 107.6(3) no
    O5 C28 C27 . . . 110.0(4) no
    C2 C1 H1A . . . 110(4) no
    C6 C1 H1A . . . 108(4) no
    C12A C1 H1A . . . 105(4) no
    C1 C2 H2A . . . 109.00 no
    C1 C2 H2B . . . 109.00 no
    C3 C2 H2A . . . 109.00 no
    C3 C2 H2B . . . 109.00 no
    H2A C2 H2B . . . 108.00 no
    C2 C3 H1B . . . 96(14) no
    C4 C3 H1B . . . 117(15) no
    C16 C3 H1B . . . 112(17) no
    C3 C4 H4 . . . 109.00 no
    C5 C4 H4 . . . 109.00 no
    C20 C4 H4 . . . 109.00 no
    C4 C5 H5 . . . 107.00 no
    C6 C5 H5 . . . 108.00 no
    C25 C5 H5 . . . 107.00 no
    C1 C6 H6 . . . 109.00 no
    C5 C6 H6 . . . 109.00 no
    C7 C6 H6 . . . 109.00 no
    C8 C9 H9 . . . 124.00 no
    C10 C9 H9 . . . 124.00 no
    C9 C10 H10 . . . 124.00 no
    C11 C10 H10 . . . 124.00 no
    S1 C11 H11 . . . 124.00 no
    C10 C11 H11 . . . 124.00 no
    C12A C13A H13A . . . 126.00 no
    C14A C13A H13A . . . 126.00 no
    C12B C13B H13B . . . 126.00 no
    C14B C13B H13B . . . 126.00 no
    C15A C14A H14A . . . 126.00 no
    C13A C14A H14A . . . 126.00 no
    C15B C14B H14B . . . 126.00 no
    C13B C14B H14B . . . 126.00 no
    O2A C15A H15A . . . 126.00 no
    C14A C15A H15A . . . 126.00 no
    C14B C15B H15B . . . 126.00 no
    O2B C15B H15B . . . 126.00 no
    C18 C17 H17 . . . 125.00 no
    C16 C17 H17 . . . 125.00 no
    C17 C18 H18 . . . 123.00 no
    C19 C18 H18 . . . 123.00 no
    S2 C19 H19 . . . 123.00 no
    C18 C19 H19 . . . 123.00 no
    C23 C22 H22 . . . 124.00 no
    C21 C22 H22 . . . 124.00 no
    C22 C23 H23 . . . 124.00 no
    C24 C23 H23 . . . 123.00 no
    S3 C24 H24 . . . 124.00 no
    C23 C24 H24 . . . 124.00 no
    C27 C26 H26 . . . 127.00 no
    C25 C26 H26 . . . 127.00 no
    C26 C27 H27 . . . 126.00 no
    C28 C27 H27 . . . 126.00 no
    C27 C28 H28 . . . 125.00 no
    O5 C28 H28 . . . 125.00 no
loop_
    _geom_torsion_atom_site_label_1
    _geom_torsion_atom_site_label_2
    _geom_torsion_atom_site_label_3
    _geom_torsion_atom_site_label_4
    _geom_torsion_site_symmetry_1
    _geom_torsion_site_symmetry_2
    _geom_torsion_site_symmetry_3
    _geom_torsion_site_symmetry_4
    _geom_torsion
    _geom_torsion_publ_flag
    C11 S1 C8 C7 . . . . -179.5(2) no
    C11 S1 C8 C9 . . . . -0.6(3) no
    C8 S1 C11 C10 . . . . 0.5(3) no
    C19 S2 C16 C3 . . . . -175.7(3) no
    C19 S2 C16 C17 . . . . 0.2(3) no
    C16 S2 C19 C18 . . . . -0.3(4) no
    C24 S3 C21 C22 . . . . 0.7(3) no
    C24 S3 C21 C20 . . . . -176.8(3) no
    C21 S3 C24 C23 . . . . 0.0(3) no
    C15A O2A C12A C1 . . . . -176.4(3) no
    C12A O2A C15A C14A . . . . 0.0(4) no
    C15A O2A C12A C13A . . . . 0.0(4) no
    C28 O5 C25 C5 . . . . 176.3(3) no
    C28 O5 C25 C26 . . . . -0.2(4) no
    C25 O5 C28 C27 . . . . 1.1(4) no
    C6 C1 C12A O2A . . . . 90.7(4) no
    C2 C1 C12A C13A . . . . 39.2(5) no
    C2 C1 C6 C5 . . . . 55.4(3) no
    C6 C1 C12A C13A . . . . -84.9(5) no
    C12A C1 C6 C7 . . . . -59.9(3) no
    C12A C1 C6 C5 . . . . -179.8(3) no
    C12A C1 C2 C3 . . . . 177.8(3) no
    C2 C1 C6 C7 . . . . 175.3(2) no
    C2 C1 C12A O2A . . . . -145.2(3) no
    C6 C1 C2 C3 . . . . -57.1(3) no
    C1 C2 C3 C16 . . . . -180.0(3) no
    C1 C2 C3 O3A . . . . -61.2(3) no
    C1 C2 C3 C4 . . . . 57.5(3) no
    C2 C3 C4 C5 . . . . -56.4(3) no
    C2 C3 C16 C17 . . . . -92.0(4) no
    O3A C3 C4 C20 . . . . -58.7(3) no
    C2 C3 C16 S2 . . . . 83.0(3) no
    O3A C3 C4 C5 . . . . 60.6(3) no
    C16 C3 C4 C20 . . . . 62.9(3) no
    C2 C3 C4 C20 . . . . -175.6(2) no
    O3A C3 C16 C17 . . . . 150.9(3) no
    O3A C3 C16 S2 . . . . -34.1(3) no
    C4 C3 C16 C17 . . . . 29.3(4) no
    C4 C3 C16 S2 . . . . -155.75(19) no
    C16 C3 C4 C5 . . . . -177.9(2) no
    C3 C4 C5 C25 . . . . -177.4(2) no
    C20 C4 C5 C6 . . . . 179.2(2) no
    C5 C4 C20 C21 . . . . 101.2(3) no
    C3 C4 C20 C21 . . . . -137.6(3) no
    C3 C4 C20 O4 . . . . 46.3(3) no
    C3 C4 C5 C6 . . . . 57.1(2) no
    C5 C4 C20 O4 . . . . -75.0(3) no
    C20 C4 C5 C25 . . . . -55.4(3) no
    C4 C5 C6 C7 . . . . -176.9(2) no
    C6 C5 C25 O5 . . . . 57.1(3) no
    C6 C5 C25 C26 . . . . -127.6(4) no
    C25 C5 C6 C7 . . . . 58.7(3) no
    C25 C5 C6 C1 . . . . 179.3(2) no
    C4 C5 C25 O5 . . . . -67.7(3) no
    C4 C5 C6 C1 . . . . -56.2(3) no
    C4 C5 C25 C26 . . . . 107.5(4) no
    C1 C6 C7 O1 . . . . -55.6(3) no
    C5 C6 C7 O1 . . . . 65.5(3) no
    C5 C6 C7 C8 . . . . -113.6(3) no
    C1 C6 C7 C8 . . . . 125.3(3) no
    C6 C7 C8 C9 . . . . 5.6(5) no
    O1 C7 C8 C9 . . . . -173.5(3) no
    O1 C7 C8 S1 . . . . 5.1(4) no
    C6 C7 C8 S1 . . . . -175.8(2) no
    S1 C8 C9 C10 . . . . 0.6(4) no
    C7 C8 C9 C10 . . . . 179.3(3) no
    C8 C9 C10 C11 . . . . -0.2(4) no
    C9 C10 C11 S1 . . . . -0.3(4) no
    C1 C12A C13A C14A . . . . 176.0(4) no
    O2A C12A C13A C14A . . . . 0.0(4) no
    C12A C13A C14A C15A . . . . 0.0(5) no
    C13A C14A C15A O2A . . . . 0.0(4) no
    S2 C16 C17 C18 . . . . -0.1(4) no
    C3 C16 C17 C18 . . . . 175.2(3) no
    C16 C17 C18 C19 . . . . -0.1(5) no
    C17 C18 C19 S2 . . . . 0.2(5) no
    O4 C20 C21 C22 . . . . -170.1(4) no
    O4 C20 C21 S3 . . . . 6.8(4) no
    C4 C20 C21 C22 . . . . 13.8(5) no
    C4 C20 C21 S3 . . . . -169.3(2) no
    S3 C21 C22 C23 . . . . -1.3(4) no
    C20 C21 C22 C23 . . . . 175.8(3) no
    C21 C22 C23 C24 . . . . 1.3(5) no
    C22 C23 C24 S3 . . . . -0.8(5) no
    O5 C25 C26 C27 . . . . -0.7(4) no
    C5 C25 C26 C27 . . . . -176.2(3) no
    C25 C26 C27 C28 . . . . 1.4(5) no
    C26 C27 C28 O5 . . . . -1.5(5) no
loop_
    _geom_hbond_atom_site_label_D
    _geom_hbond_atom_site_label_H
    _geom_hbond_atom_site_label_A
    _geom_hbond_site_symmetry_A
    _geom_hbond_distance_DH
    _geom_hbond_distance_HA
    _geom_hbond_distance_DA
    _geom_hbond_angle_DHA
    _geom_hbond_publ_flag
    O3A H3A O4 . 0.82 2.08 2.673(4) 129 yes
    C5 H5 O3A . 0.98 2.59 2.944(4) 102 yes
    C22 H22 O3A 4_554 0.93 2.40 3.321(4) 170 yes
    C24 H24 Cg2 3_656 0.93 2.95 3.650(4) 133 yes
    C27 H27 Cg1 2_545 0.93 2.89 3.612(4) 135 yes
    C14B H14B Cg1 2_555 0.93 2.87 3.772(19) 163 yes
_shelx_res_file
;
    shelx.res created by SHELXL-2014/7
TITL X-22 in P 21/c
CELL  0.71073  14.0915  15.8984  11.2964   90.000   95.421   90.000
ZERR     4.00   0.0011   0.0012   0.0007    0.000    0.002    0.000
LATT   1
SYMM  - X, 1/2 + Y, 1/2 - Z
SFAC  C    H    O    S
UNIT  112 88 20 12
MERG   2
OMIT    -4   0   2
OMIT     4   0   4
OMIT     1   2   5
OMIT     2   3   5
OMIT    -6   5   1
OMIT     6   1   6
OMIT    -2   1   2
OMIT    -3   7   6
EADP C12A C12B
EADP C13A C13B
EADP C14A C14B
EADP C15A C15B
EADP  O2A O2B
MPLA  C12A C13A C14A C15A O2A
MPLA  C12B C13B C14B C15B O2B
DFIX  1.32 0.02 C3 O3A
DFIX  1.70 0.02 S2 C16
DFIX  1.50 0.02 C1 C2 C1 C6
DFIX  0.98 0.02 C1 H1A C3 H1B
FMAP   2
PLAN    3
ACTA
BOND   $H
CONF
L.S.  13
WGHT    0.101000    2.340100
FVAR       0.51364   0.83186
C1    1    0.247878    0.388310    0.426510    11.00000    0.03366    0.03350 =
         0.03954   -0.00670    0.00650   -0.00139
C2    1    0.352866    0.372850    0.414064    11.00000    0.02979    0.03282 =
         0.04535   -0.00194    0.00342   -0.00186
AFIX  23
H2A   2    0.389528    0.420250    0.447542    11.00000   -1.20000
H2B   2    0.362437    0.369462    0.330285    11.00000   -1.20000
AFIX   0
C3    1    0.390160    0.292278    0.475859    11.00000    0.03147    0.03645 =
         0.03354   -0.00146    0.00279   -0.00069
C4    1    0.330665    0.216461    0.424751    11.00000    0.02837    0.03196 =
         0.03026   -0.00029    0.00322    0.00059
AFIX  13
H4    2    0.339716    0.210130    0.340258    11.00000   -1.20000
AFIX   0
C5    1    0.223548    0.230537    0.438055    11.00000    0.03057    0.03252 =
         0.03216    0.00095    0.00443    0.00124
AFIX  13
H5    2    0.216381    0.236349    0.523117    11.00000   -1.20000
AFIX   0
C6    1    0.187647    0.312387    0.376937    11.00000    0.02816    0.03132 =
         0.03253   -0.00255    0.00670    0.00073
AFIX  13
H6    2    0.192438    0.307724    0.291202    11.00000   -1.20000
AFIX   0
C7    1    0.083508    0.325075    0.399124    11.00000    0.03089    0.03005 =
         0.04028    0.00054    0.00837    0.00115
C8    1    0.008825    0.320998    0.300226    11.00000    0.02781    0.03303 =
         0.04581    0.00224    0.00606    0.00227
C9    1    0.013855    0.300581    0.183274    11.00000    0.03692    0.04564 =
         0.04695   -0.00553    0.00256    0.00501
AFIX  43
H9    2    0.070281    0.286442    0.151562    11.00000   -1.20000
AFIX   0
C10   1   -0.075042    0.303249    0.116429    11.00000    0.05618    0.05861 =
         0.05451   -0.01009   -0.01262    0.00272
AFIX  43
H10   2   -0.084146    0.291352    0.035546    11.00000   -1.20000
AFIX   0
C11   1   -0.145793    0.324987    0.182554    11.00000    0.03713    0.05916 =
         0.07795    0.00101   -0.01250    0.00428
AFIX  43
H11   2   -0.209231    0.329920    0.152208    11.00000   -1.20000
PART    1
AFIX  56
C12A  1    0.215884    0.466244    0.371330    21.00000    0.03227    0.02812 =
         0.05063   -0.00540    0.00323    0.00086
C13A  1    0.239410    0.503123    0.263406    21.00000    0.06017    0.05220 =
         0.06972    0.02198    0.01437    0.01351
AFIX  43
H13A  2    0.283263    0.482283    0.214244    21.00000   -1.20000
AFIX  55
C14A  1    0.184223    0.577410    0.243725    21.00000    0.06906    0.05359 =
         0.13707    0.04091   -0.01986   -0.00627
AFIX  43
H14A  2    0.185586    0.613765    0.179410    21.00000   -1.20000
AFIX  55
C15A  1    0.126589    0.586442    0.339486    21.00000    0.06310    0.04679 =
         0.16675   -0.01298   -0.03166    0.01087
AFIX  43
H15A  2    0.083579    0.629751    0.348899    21.00000   -1.20000
AFIX  55
O2A   3    0.146157    0.517738    0.418350    21.00000    0.04564    0.05490 =
         0.06436   -0.00750    0.01657    0.00464
PART    2
AFIX  56
C12B  1    0.206306    0.470630    0.351902   -21.00000    0.03227    0.02812 =
         0.05063   -0.00540    0.00323    0.00086
C13B  1    0.154979    0.544449    0.376595   -21.00000    0.06017    0.05220 =
         0.06972    0.02198    0.01437    0.01351
AFIX  43
H13B  2    0.134026    0.558848    0.449558   -21.00000   -1.20000
AFIX  55
C14B  1    0.141263    0.592422    0.270323   -21.00000    0.06906    0.05359 =
         0.13707    0.04091   -0.01986   -0.00627
AFIX  43
H14B  2    0.109749    0.643757    0.261466   -21.00000   -1.20000
AFIX  55
C15B  1    0.184112    0.548252    0.179950   -21.00000    0.06310    0.04679 =
         0.16675   -0.01298   -0.03166    0.01087
AFIX  43
H15B  2    0.185588    0.565580    0.101513   -21.00000   -1.20000
AFIX  55
O2B   3    0.224311    0.472980    0.230369   -21.00000    0.04564    0.05490 =
         0.06436   -0.00750    0.01657    0.00464
AFIX   0
PART    0
C16   1    0.494573    0.281360    0.459702    11.00000    0.02912    0.04041 =
         0.04023    0.00636    0.00015   -0.00101
C17   1    0.538555    0.239127    0.373713    11.00000    0.03007    0.04778 =
         0.05726    0.00304    0.00975    0.00298
AFIX  43
H17   2    0.507297    0.206658    0.313614    11.00000   -1.20000
AFIX   0
C18   1    0.639521    0.252418    0.390170    11.00000    0.03789    0.06702 =
         0.07980    0.01705    0.02046    0.00840
AFIX  43
H18   2    0.681799    0.228967    0.341006    11.00000   -1.20000
AFIX   0
C19   1    0.666483    0.300544    0.480680    11.00000    0.03722    0.07777 =
         0.07735    0.02466   -0.00543   -0.00600
AFIX  43
H19   2    0.729764    0.314899    0.502060    11.00000   -1.20000
AFIX   0
C20   1    0.359694    0.134662    0.489874    11.00000    0.02897    0.03949 =
         0.03603    0.00337    0.00278   -0.00020
C21   1    0.368681    0.058178    0.422660    11.00000    0.02907    0.03511 =
         0.04456    0.00582    0.00149    0.00432
C22   1    0.372790    0.046488    0.302407    11.00000    0.05657    0.03893 =
         0.04512    0.00275    0.00434    0.00417
AFIX  43
H22   2    0.366015    0.089552    0.246530    11.00000   -1.20000
AFIX   0
C23   1    0.388400   -0.038030    0.274138    11.00000    0.06910    0.04647 =
         0.06172   -0.01094    0.00948    0.00618
AFIX  43
H23   2    0.394359   -0.056955    0.197293    11.00000   -1.20000
AFIX   0
C24   1    0.393908   -0.089414    0.370894    11.00000    0.04851    0.03438 =
         0.08484    0.00118    0.00279    0.00536
AFIX  43
H24   2    0.403280   -0.147232    0.367439    11.00000   -1.20000
AFIX   0
C25   1    0.167204    0.156420    0.394327    11.00000    0.02795    0.03409 =
         0.04686    0.00117    0.00271    0.00363
C26   1    0.121913    0.094589    0.446181    11.00000    0.05319    0.04267 =
         0.08255    0.00410    0.02570   -0.00209
AFIX  43
H26   2    0.114802    0.088621    0.526763    11.00000   -1.20000
AFIX   0
C27   1    0.086341    0.039011    0.351097    11.00000    0.05667    0.03894 =
         0.09868   -0.00727    0.00463   -0.01464
AFIX  43
H27   2    0.050540   -0.009481    0.358858    11.00000   -1.20000
AFIX   0
C28   1    0.113779    0.069429    0.251333    11.00000    0.06989    0.04894 =
         0.08090   -0.01030   -0.01630   -0.00665
AFIX  43
H28   2    0.101321    0.044740    0.176851    11.00000   -1.20000
AFIX   0
O1    3    0.063071    0.337636    0.500449    11.00000    0.04065    0.06243 =
         0.03920   -0.00348    0.01396    0.00367
PART    1
O3A   3    0.378294    0.301976    0.600752    21.00000    0.04501    0.05116 =
         0.02946   -0.00891    0.00332    0.00190
AFIX  83
H3A   2    0.398660    0.260030    0.636983    21.00000   -1.50000
AFIX   0
PART    2
O3B   3    0.247383    0.399953    0.552182   -21.00000    0.05506    0.06017 =
         0.03463   -0.01062    0.00679    0.00293
AFIX  83
H3B   2    0.267697    0.357395    0.586907   -21.00000   -1.50000
AFIX   0
PART    0
O4    3    0.370157    0.133995    0.599289    11.00000    0.06553    0.05360 =
         0.03526    0.00869    0.00287    0.00541
O5    3    0.162905    0.142099    0.273216    11.00000    0.06275    0.04152 =
         0.04973   -0.00462   -0.00829   -0.00276
S1    4   -0.106796    0.342428    0.327272    11.00000    0.03114    0.06394 =
         0.06471    0.00480    0.01071    0.00923
S2    4    0.576143    0.333939    0.554575    11.00000    0.05045    0.07903 =
         0.06730    0.00034   -0.00310   -0.01088
S3    4    0.381762   -0.036104    0.498134    11.00000    0.04631    0.03951 =
         0.06288    0.01507    0.00334    0.00466
PART    1
H1A   2    0.236634    0.394936    0.510768    21.00000   10.05000
PART    2
H1B   2    0.379252    0.310494    0.556558   -21.00000   10.05000
HKLF 4
REM  X-22 in P 21/c
REM R1 =  0.0660 for    3960 Fo > 4sig(Fo)  and  0.1142 for all    6252 data
REM    338 parameters refined using      6 restraints
END
WGHT      0.1010      2.3401
REM Highest difference peak  0.749,  deepest hole -0.742,  1-sigma level  0.072
Q1    1   0.1637  0.5809  0.2783  11.00000  0.05    0.75
Q2    1   0.1282  0.5386  0.3921  11.00000  0.05    0.72
Q3    1   0.1326  0.5684  0.3600  11.00000  0.05    0.71
;
