# Supplementary material for: Crystal structure of racemic [(1R,2S,3R,4S,6S)-2,6-bis­(furan-2-yl)-4-hy­droxy-4-(thio­phen-2-yl)cyclo­hexane-1,3-di­yl]bis­(thio­phen-2-yl­methanone)
Source: Acta Crystallogr E Crystallogr Commun. 2016 Jun 17;72(Pt 7):976–9. doi: 10.1107/S2056989016009452 (PMC4992919; doi:10.1107/S2056989016009452)
Supplement: Supplementary file 2 [file e-72-00976-Isup2.hkl]

#
# h,k,l, Fc-squared, Fo-squared, sigma(Fo-squared), status flag
#
data_I
_shelx_title ' X-22 in P 21/c'
_shelx_refln_list_code          4
_shelx_F_calc_maximum      194.49
_exptl_crystal_F_000      1112.00
_reflns_d_resolution_high  0.7482

loop_
 _space_group_symop_operation_xyz
 'x, y, z'
 '-x, y+1/2, -z+1/2'
 '-x, -y, -z'
 'x, -y-1/2, z-1/2'

_cell_length_a    14.0915
_cell_length_b    15.8984
_cell_length_c    11.2964
_cell_angle_alpha  90.000
_cell_angle_beta   95.421
_cell_angle_gamma  90.000

_shelx_F_squared_multiplier     1.000

loop_
 _refln_index_h
 _refln_index_k
 _refln_index_l
 _refln_F_squared_calc
 _refln_F_squared_meas
 _refln_F_squared_sigma
 _refln_observed_status
   3   0   0        286.62        172.15         5.90 o
   5   0   0      10934.98      11016.29       123.56 o
   6   0   0        724.53        446.19        12.32 o
   7   0   0       6720.42       8166.59        97.86 o
   8   0   0      10019.44      11866.33       138.36 o
   9   0   0         43.93         26.26         9.34 o
  10   0   0        272.35        220.37        17.11 o
  11   0   0        829.76        812.80        23.82 o
  12   0   0          0.18         -8.29        15.48 o
  13   0   0        228.96        197.99        16.23 o
  14   0   0          0.39        -13.58        13.58 o
  15   0   0        312.51        284.61        24.85 o
  16   0   0        139.53        135.25        26.73 o
  17   0   0          1.77          1.07        31.89 o
  18   0   0        107.14         99.28        40.11 o
   2   1   0         39.46          2.67         1.38 o
   3   1   0       4388.95       3904.41        32.80 o
   4   1   0       1076.79       1105.44        12.28 o
   5   1   0       1007.86       1042.75        12.54 o
   6   1   0      13925.69      15673.63       117.06 o
   7   1   0        622.90        532.28         9.79 o
   8   1   0          2.56         13.51         4.89 o
   9   1   0       1063.42        982.25        16.77 o
  10   1   0       1404.49       1324.61        21.58 o
  11   1   0          2.53         -5.96         5.96 o
  12   1   0        189.54        154.48         9.55 o
  13   1   0          0.12          1.97         9.40 o
  14   1   0        204.60        199.76        11.51 o
  15   1   0         17.81         -5.30        11.94 o
  16   1   0         96.81        141.91        18.60 o
  17   1   0        105.42         76.81        23.47 o
  18   1   0         78.47        102.42        29.53 o
   2   2   0       7568.34       7952.35        56.34 o
   3   2   0        357.97        537.36         7.31 o
   4   2   0       3384.55       3950.86        34.67 o
   5   2   0       1368.29       1564.56        17.66 o
   6   2   0       1463.23       1826.37        19.58 o
   7   2   0         14.60         67.41         4.02 o
   8   2   0       2366.22       2424.52        25.89 o
   9   2   0       1123.92       1144.38        18.92 o
  10   2   0          9.33         11.72         5.18 o
  11   2   0         12.22         18.28         6.47 o
  12   2   0       1232.52       1241.96        21.91 o
  13   2   0        338.06        330.45        13.98 o
  14   2   0         33.75         28.28         9.86 o
  15   2   0         10.81        -16.01        16.01 o
  16   2   0         33.17         29.91        18.11 o
  17   2   0         85.04         64.43        25.25 o
  18   2   0         22.80          4.60        27.10 o
   1   3   0        673.03        579.63         6.15 o
   2   3   0         79.05         48.44         2.61 o
   3   3   0          7.43         47.80         2.43 o
   4   3   0       3095.69       3090.02        27.36 o
   5   3   0          5.00         -0.56         2.61 o
   6   3   0        828.57        846.19        12.40 o
   7   3   0         52.11         38.22         3.62 o
   8   3   0       2176.62       2470.82        26.44 o
   9   3   0        931.67        931.67        15.30 o
  10   3   0         35.25         47.15         5.65 o
  11   3   0        896.15        882.01        17.89 o
  12   3   0        391.28        368.68        13.45 o
  13   3   0        272.68        181.39        11.32 o
  14   3   0          1.82         -2.71        10.96 o
  15   3   0         70.56         25.25        11.99 o
  16   3   0        187.67        197.40        18.47 o
  17   3   0         40.76        -15.43        32.49 o
  18   3   0         16.48        -13.87        27.40 o
   0   4   0        981.03        568.13         8.57 o
   1   4   0       6053.77       6639.06        41.93 o
   2   4   0         18.19         22.07         1.89 o
   3   4   0        723.77        556.70         7.89 o
   4   4   0       4825.67       4826.76        38.41 o
   5   4   0        631.89        615.54         9.91 o
   6   4   0        283.12        228.66         8.00 o
   7   4   0       1327.29       1375.75        17.79 o
   8   4   0         86.62        117.98         5.83 o
   9   4   0        124.90         73.01         5.16 o
  10   4   0        104.04        120.00         6.63 o
  11   4   0        381.08        364.84        11.66 o
  12   4   0        355.87        387.55        14.26 o
  13   4   0        992.35        896.92        20.70 o
  14   4   0          2.65         -9.37         9.37 o
  15   4   0        215.91        230.07        20.47 o
  16   4   0          5.01          6.74        16.85 o
  17   4   0        254.47        311.86        27.74 o
  18   4   0         25.36         17.76        30.85 o
   1   5   0       1242.08       1647.74        13.47 o
   2   5   0       3456.84       3575.36        27.99 o
   3   5   0         70.89        224.31         5.11 o
   4   5   0         41.59        107.45         4.90 o
   5   5   0       3931.15       4081.84        36.40 o
   6   5   0       5391.73       5318.09        46.20 o
   7   5   0       2037.64       2114.39        23.63 o
   8   5   0       1563.24       1752.40        23.35 o
   9   5   0       2084.09       2263.15        26.69 o
  10   5   0       5606.30       5696.87        50.79 o
  11   5   0        137.05        110.36         8.02 o
  12   5   0        334.32        363.78        14.55 o
  13   5   0         31.75         22.73         7.76 o
  14   5   0        172.55        143.36        11.67 o
  15   5   0         69.46         91.79        14.21 o
  16   5   0        220.48        249.99        19.28 o
  17   5   0         61.57         27.74        23.13 o
  18   5   0        182.23        180.46        38.48 o
   0   6   0      12336.23      12210.92       107.04 o
   1   6   0       5103.04       6262.20        41.36 o
   2   6   0       1251.56       1200.10        12.41 o
   3   6   0        132.75        123.59         3.97 o
   4   6   0       1353.62       1339.81        14.96 o
   5   6   0        204.42        127.50         5.30 o
   6   6   0        684.07        660.86        11.23 o
   7   6   0        649.54        593.32        13.13 o
   8   6   0        620.66        569.23        12.08 o
   9   6   0          0.47          1.83         4.87 o
  10   6   0        132.64        139.22         7.12 o
  11   6   0         58.73         44.88         6.84 o
  12   6   0        705.48        655.37        16.28 o
  13   6   0         16.79         12.36         9.62 o
  14   6   0         39.12         20.51        16.20 o
  15   6   0        109.61         65.85        16.26 o
  16   6   0          3.43          8.40        19.00 o
  17   6   0          0.66        -24.30        24.30 o
   1   7   0       1825.61       1972.69        16.73 o
   2   7   0       1863.72       1643.67        15.46 o
   3   7   0        630.56        519.59         8.61 o
   4   7   0        473.26        411.36         7.50 o
   5   7   0        562.78        660.24        10.58 o
   6   7   0        550.64        607.50        11.08 o
   7   7   0       3023.15       3198.00        34.33 o
   8   7   0        300.04        294.06         9.65 o
   9   7   0        178.65        168.16         8.05 o
  10   7   0        676.36        683.92        17.97 o
  11   7   0         29.94         37.22         7.57 o
  12   7   0         19.82         12.03         7.98 o
  13   7   0          2.96         -8.88         8.88 o
  14   7   0         50.06         28.68        11.53 o
  15   7   0         67.83         44.06        15.68 o
  16   7   0        133.09        174.02        29.30 o
  17   7   0         14.15        -24.95        24.95 o
   0   8   0       3446.96       3701.74        39.37 o
   1   8   0       1027.77       1143.61        12.04 o
   2   8   0       2234.89       2515.88        21.69 o
   3   8   0        203.70        232.30         6.01 o
   4   8   0       1176.90       1403.52        15.52 o
   5   8   0        338.43        347.95         7.73 o
   6   8   0        139.76         95.76         5.12 o
   7   8   0        103.89        130.22         6.54 o
   8   8   0         62.71         53.78         5.78 o
   9   8   0        119.22        118.40         7.70 o
  10   8   0       1549.14       1527.27        24.40 o
  11   8   0         11.73          8.16         8.02 o
  12   8   0         12.58          1.07         8.09 o
  13   8   0          1.95         -2.40         9.27 o
  14   8   0          4.17         -2.02        12.46 o
  15   8   0         96.39        108.47        15.91 o
  16   8   0        139.34        150.30        20.36 o
  17   8   0         48.33         32.04        27.60 o
   1   9   0         15.70         18.70         2.66 o
   2   9   0        586.15        569.01         9.06 o
   3   9   0       1712.20       1795.10        18.45 o
   4   9   0          1.75         -2.73         3.50 o
   5   9   0         11.19          7.06         3.68 o
   6   9   0         30.09         33.42         4.28 o
   7   9   0        762.73        789.08        15.19 o
   8   9   0        107.97        132.30         7.32 o
   9   9   0         65.12         36.20         7.23 o
  10   9   0         39.29         34.38         8.34 o
  11   9   0       1125.83       1194.90        29.36 o
  12   9   0         44.20         28.78         9.76 o
  13   9   0         96.99         80.57        14.56 o
  14   9   0         75.79         37.54        13.47 o
  15   9   0        336.77        358.83        21.42 o
  16   9   0         72.20         47.64        20.86 o
   0  10   0       1809.93       1876.35        34.20 o
   1  10   0        261.72        243.27         7.72 o
   2  10   0        142.67        149.46         5.90 o
   3  10   0         38.36         48.90         3.85 o
   4  10   0       2879.46       3397.19        30.29 o
   5  10   0         50.21         30.15         4.18 o
   6  10   0        217.99        204.09         7.76 o
   7  10   0        287.29        294.03        11.26 o
   8  10   0          0.08         -4.94         8.17 o
   9  10   0         13.17         -5.58         7.96 o
  10  10   0          2.02         -1.93         7.76 o
  11  10   0        620.70        587.02        17.88 o
  12  10   0        238.47        276.90        15.76 o
  13  10   0          0.69          5.27        11.99 o
  14  10   0         14.27          3.91        15.09 o
  15  10   0        506.99        581.11        29.38 o
  16  10   0         23.04        -22.69        22.69 o
   1  11   0        448.24        565.95         9.78 o
   2  11   0        208.35        181.65         8.09 o
   3  11   0         16.40         13.42         4.04 o
   4  11   0        190.21        229.17         7.65 o
   5  11   0        176.06        119.25         6.23 o
   6  11   0        179.39        201.95         7.92 o
   7  11   0        128.24        132.18         7.95 o
   8  11   0        458.81        399.04        12.84 o
   9  11   0          6.98         -7.47         7.47 o
  10  11   0        615.64        716.92        20.77 o
  11  11   0        102.61         82.32        10.01 o
  12  11   0        544.52        607.06        25.22 o
  13  11   0         49.33         59.65        13.91 o
  14  11   0         48.55         51.55        16.27 o
  15  11   0          0.04         13.32        20.61 o
  16  11   0         70.63         71.08        36.75 o
   0  12   0        141.77        157.11        10.24 o
   1  12   0       2210.52       2395.95        22.97 o
   2  12   0        210.86        244.04        10.58 o
   3  12   0       2829.81       2930.49        28.51 o
   4  12   0        164.14        165.18         7.21 o
   5  12   0        769.19        743.20        13.54 o
   6  12   0        494.93        481.39        12.61 o
   7  12   0       2030.88       2221.25        27.66 o
   8  12   0        562.97        563.70        14.36 o
   9  12   0        567.06        595.84        15.50 o
  10  12   0          0.17         -4.12         8.55 o
  11  12   0         80.88        103.58        13.50 o
  12  12   0         67.73         57.36        15.12 o
  13  12   0        192.70        230.45        16.77 o
  14  12   0          2.89        -10.69        17.35 o
  15  12   0          0.34        -23.10        23.10 o
   1  13   0       1458.45       1449.58        18.25 o
   2  13   0       1933.74       2109.28        23.69 o
   3  13   0       1438.57       1442.66        20.67 o
   4  13   0        242.44        256.41        10.78 o
   5  13   0       1364.83       1370.93        20.38 o
   6  13   0         70.23         75.15         7.24 o
   7  13   0        145.51        109.18         7.81 o
   8  13   0         96.86        100.71         8.66 o
   9  13   0        466.91        418.94        14.70 o
  10  13   0         17.39         13.53        11.22 o
  11  13   0          8.09        -12.36        12.36 o
  12  13   0          0.54          6.53        24.06 o
  13  13   0         39.54         21.13        16.59 o
  14  13   0          0.00         31.10        19.37 o
   0  14   0        366.71        417.56        15.66 o
   1  14   0          5.14          1.58         6.37 o
   2  14   0         22.56         17.32         6.00 o
   3  14   0         71.57         70.00         7.21 o
   4  14   0         11.38         12.66         7.78 o
   5  14   0        476.83        560.99        14.80 o
   6  14   0        398.99        421.39        17.03 o
   7  14   0          1.45          5.13         8.63 o
   8  14   0         41.23         15.11         8.88 o
   9  14   0         19.91         32.69        11.28 o
  10  14   0         26.09         36.97        12.45 o
  11  14   0         24.92         24.38        14.38 o
  12  14   0         50.40         58.18        18.16 o
  13  14   0        111.66         74.36        29.90 o
  14  14   0          5.75         19.51        27.99 o
   1  15   0         32.24         25.58         6.87 o
   2  15   0        135.01        126.85         8.44 o
   3  15   0         24.50         22.26         7.36 o
   4  15   0         22.76         20.93         7.24 o
   5  15   0         53.30         20.25         8.15 o
   6  15   0          0.51         -7.59         8.28 o
   7  15   0        153.48        152.97        11.97 o
   8  15   0         29.13         42.89        11.58 o
   9  15   0         11.25         -5.29        12.52 o
  10  15   0          1.54          0.29        14.11 o
  11  15   0         15.04         -3.46        18.09 o
  12  15   0        139.67        155.56        18.42 o
  13  15   0          7.88          1.40        31.18 o
   0  16   0        675.23        738.90        30.25 o
   1  16   0          8.36          8.32         7.54 o
   2  16   0         17.91         -6.88         9.49 o
   3  16   0        156.97        195.78         9.35 o
   4  16   0        300.32        266.55        12.62 o
   5  16   0         13.44         -4.10         9.56 o
   6  16   0        179.30        167.76        14.44 o
   7  16   0          5.64         18.78        11.78 o
   8  16   0         23.30         19.97        12.98 o
   9  16   0         10.75         30.95        14.25 o
  10  16   0        204.75        196.23        19.87 o
  11  16   0        172.55        203.87        22.27 o
  12  16   0          0.38        -17.96        29.01 o
   1  17   0         19.49         11.69         9.47 o
   2  17   0        206.62        229.46        12.30 o
   3  17   0        241.98        272.34        15.93 o
   4  17   0         38.29         53.90        12.01 o
   5  17   0        137.20        107.34        14.10 o
   6  17   0         33.52         63.94        16.87 o
   7  17   0        107.24         76.51        15.41 o
   8  17   0         22.67         11.96        25.79 o
   9  17   0          5.83          0.34        18.14 o
  10  17   0          2.19         22.75        20.98 o
  11  17   0        133.72        120.27        30.45 o
   0  18   0         50.63         60.86        17.74 o
   1  18   0          4.52          0.46        12.19 o
   2  18   0          2.20          0.76        12.54 o
   3  18   0         13.94        -10.90        14.04 o
   4  18   0        182.39        193.44        16.80 o
   5  18   0        195.42        190.44        15.87 o
   6  18   0         41.42         83.85        15.85 o
   7  18   0          4.40          6.12        17.74 o
   8  18   0          8.21         25.06        18.88 o
   9  18   0         48.36         59.69        19.91 o
   1  19   0         27.79         37.34        14.99 o
   2  19   0        171.02        176.14        23.38 o
   3  19   0         46.89         19.48        19.52 o
   4  19   0         70.10         56.24        15.94 o
   5  19   0          0.06         -7.03        16.12 o
   6  19   0         62.08         97.69        17.74 o
   7  19   0         53.31         42.30        19.32 o
   8  19   0         32.14         62.69        23.02 o
   0  20   0          2.10        -22.63        26.75 o
   1  20   0          0.30        -15.91        15.91 o
   2  20   0          0.08         -6.17        19.25 o
   3  20   0          0.91        -17.84        17.84 o
   4  20   0         20.93         -4.33        18.97 o
   5  20   0          0.08          6.95        19.70 o
   6  20   0          1.37        -26.76        26.76 o
   1  21   0          0.00        -22.45        22.45 o
   2  21   0        109.77         62.26        26.40 o
 -18   1   1         78.08        127.50        30.74 o
 -17   1   1         12.49          3.12        29.24 o
 -16   1   1        155.98        121.08        18.25 o
 -15   1   1         42.44         19.32        17.43 o
 -14   1   1        219.48        221.27        12.02 o
 -13   1   1        196.67        174.55        11.46 o
 -12   1   1       1009.86        975.83        20.80 o
 -11   1   1         34.87         41.16         6.84 o
 -10   1   1        827.95        981.45        17.41 o
  -9   1   1       1007.68        935.38        17.12 o
  -8   1   1       1714.45       1752.75        22.09 o
  -7   1   1         52.95         74.98         4.95 o
  -6   1   1       1325.55       1219.29        15.81 o
  -5   1   1       7581.59       7538.38        65.90 o
  -4   1   1      14858.58      16250.45       131.63 o
  -3   1   1       2011.72       2085.41        20.72 o
  -2   1   1        422.68        854.19        10.30 o
   2   1   1         34.03         15.04         1.11 o
   3   1   1      33754.93      32915.61       257.37 o
   4   1   1       1650.36       1674.83        16.05 o
   5   1   1         16.65         11.79         2.14 o
   6   1   1         47.91         19.18         2.73 o
   7   1   1       5114.46       5323.85        45.41 o
   8   1   1       1468.20       1371.86        17.41 o
   9   1   1       1667.38       1857.70        31.74 o
  10   1   1         61.78         53.18         5.64 o
  11   1   1       1335.80       1404.11        21.82 o
  12   1   1        562.16        455.11        18.26 o
  13   1   1        857.76        944.15        21.08 o
  14   1   1         11.53         13.37         9.67 o
  15   1   1        178.10        158.28        13.21 o
  16   1   1          2.51          5.43        17.27 o
  17   1   1        243.83        281.64        26.66 o
  18   1   1          7.71         50.04        29.10 o
 -18   2   1        105.58        124.61        26.85 o
 -17   2   1         20.72          6.40        24.96 o
 -16   2   1        313.69        393.51        33.51 o
 -15   2   1         49.44         34.59        12.23 o
 -14   2   1         22.67         34.48         9.43 o
 -13   2   1          7.99         -0.44         9.08 o
 -12   2   1       1182.64       1320.31        24.07 o
 -11   2   1        330.91        397.74        13.42 o
 -10   2   1        188.17        109.15        10.47 o
  -9   2   1        847.05        754.66        15.42 o
  -8   2   1       1266.05       1362.49        18.88 o
  -7   2   1        908.08       1188.64        16.62 o
  -6   2   1       1190.95       1185.97        15.71 o
  -5   2   1       2275.22       3175.66        30.33 o
  -4   2   1       1620.90       1629.83        17.52 o
  -3   2   1        614.22        864.74        10.54 o
  -2   2   1       1891.41       1732.72        14.62 o
  -1   2   1         36.69         28.66         1.51 o
   0   2   1       1061.38       1201.45        19.27 o
   1   2   1       1978.62       1955.17        16.19 o
   2   2   1       1051.13       1500.18        13.00 o
   3   2   1      11382.58      10687.82        75.25 o
   4   2   1         54.50         59.61         2.82 o
   5   2   1       3382.86       3863.80        33.01 o
   6   2   1       8030.31       8665.53        67.94 o
   7   2   1        316.31        240.41         6.75 o
   8   2   1        741.18        721.26        12.08 o
   9   2   1        472.24        606.32        11.65 o
  10   2   1       4712.29       4825.12        45.52 o
  11   2   1         12.11         15.59         5.98 o
  12   2   1        821.12        871.39        18.49 o
  13   2   1          2.68          3.10         8.42 o
  14   2   1         85.49         86.71        10.71 o
  15   2   1         96.10         72.46        12.72 o
  16   2   1        500.91        573.53        33.05 o
  17   2   1          4.94         49.56        28.87 o
  18   2   1         15.53         39.86        26.41 o
 -18   3   1         27.26         10.35        26.91 o
 -17   3   1        504.69        554.31        44.85 o
 -16   3   1         15.39         -2.23        16.61 o
 -15   3   1        174.47        182.43        14.39 o
 -14   3   1         60.27         62.13        11.18 o
 -13   3   1         57.32         29.04         8.90 o
 -12   3   1          9.15         -6.78         7.54 o
 -11   3   1         70.40         81.32         7.22 o
 -10   3   1       1792.58       1984.36        26.52 o
  -9   3   1         49.39         90.24         5.63 o
  -8   3   1         52.35         39.61         4.42 o
  -7   3   1       1276.74       1781.07        23.55 o
  -6   3   1      16474.92      17243.13       128.97 o
  -5   3   1        356.24        446.19         8.14 o
  -4   3   1       5211.20       5088.58        41.62 o
  -3   3   1        582.19        804.79         8.99 o
  -2   3   1      37827.82      35897.33       254.04 o
  -1   3   1        187.75         81.20         2.32 o
   0   3   1      20549.74      17142.39       104.86 o
   1   3   1      17110.26      15954.55       101.27 o
   2   3   1       1987.67       2207.15        19.41 o
   3   3   1       8582.30       8578.25        64.89 o
   4   3   1        849.94        679.44         9.35 o
   5   3   1       3156.56       2965.14        25.91 o
   6   3   1       1193.21        932.42        12.56 o
   7   3   1         95.81        108.43         4.94 o
   8   3   1        162.71        194.39         7.11 o
   9   3   1        260.55        292.94         9.20 o
  10   3   1        387.97        352.08        10.68 o
  11   3   1         86.24         96.81         7.80 o
  12   3   1        212.54        181.40         9.25 o
  13   3   1        238.07        223.68        11.23 o
  14   3   1         78.34         44.31         9.42 o
  15   3   1          2.85         -4.76        12.00 o
  16   3   1        596.37        700.80        31.11 o
  17   3   1        289.09        333.02        28.11 o
  18   3   1        102.44         62.61        28.24 o
 -18   4   1         20.54         88.58        34.97 o
 -17   4   1        190.82        210.48        32.04 o
 -16   4   1        242.14        306.30        33.70 o
 -15   4   1          0.17          6.46        14.23 o
 -14   4   1          1.78         -7.82        10.56 o
 -13   4   1        418.82        412.04        14.82 o
 -12   4   1        134.65        140.13         8.71 o
 -11   4   1        759.61        684.42        15.07 o
 -10   4   1        265.16        243.17        11.41 o
  -9   4   1       1118.91       1042.74        16.70 o
  -8   4   1        450.56        565.33        14.49 o
  -7   4   1        136.99        166.11         6.40 o
  -6   4   1         43.51         51.50         3.82 o
  -5   4   1       2101.36       2034.72        21.08 o
  -4   4   1          9.93         -0.41         2.01 o
  -3   4   1         21.65         74.57         2.99 o
  -2   4   1      20859.92      20682.72       136.98 o
  -1   4   1      13686.88      14889.20        95.68 o
   0   4   1      14129.90      14767.52        88.69 o
   1   4   1      30604.54      26722.29       162.82 o
   2   4   1       4785.67       4806.97        35.17 o
   3   4   1       2403.87       3044.47        25.53 o
   4   4   1       6886.55       6542.67        52.34 o
   5   4   1       2383.03       2244.66        22.50 o
   6   4   1        250.82        249.93         6.87 o
   7   4   1        106.37         72.81         4.45 o
   8   4   1       1174.82       1082.49        15.52 o
   9   4   1        261.20        282.61         9.28 o
  10   4   1       3152.52       3258.59        33.17 o
  11   4   1        602.16        546.45        14.19 o
  12   4   1         88.52         71.04         7.50 o
  13   4   1         31.45         31.68         8.22 o
  14   4   1          5.40         -9.47         9.47 o
  15   4   1          8.99         -8.80        13.63 o
  16   4   1          0.02         32.24        17.14 o
  17   4   1         56.81         41.93        26.33 o
  18   4   1         59.42         92.35        31.35 o
 -18   5   1          9.68         15.97        54.69 o
 -17   5   1         27.52         83.30        23.14 o
 -16   5   1          0.01         21.55        17.00 o
 -15   5   1         42.41          5.32        15.56 o
 -14   5   1          7.05        -10.03        10.03 o
 -13   5   1        365.28        413.47        15.70 o
 -12   5   1          8.43         -8.11         8.11 o
 -11   5   1        160.67        170.34         8.87 o
 -10   5   1         90.02         75.60         6.38 o
  -9   5   1         70.79         60.49         5.26 o
  -8   5   1        103.09         51.70         4.61 o
  -7   5   1          6.37          6.00         3.40 o
  -5   5   1        379.50        461.36         9.04 o
  -4   5   1        845.14        908.38        11.07 o
  -3   5   1          0.58         15.75         2.24 o
  -2   5   1        505.76        439.91         6.15 o
  -1   5   1        604.58        604.41         7.12 o
   0   5   1       4205.77       4415.20        29.69 o
   1   5   1       1372.62       1134.70        10.54 o
   2   5   1       1391.15       1526.81        13.90 o
   3   5   1        888.87       1098.89        12.47 o
   4   5   1       5951.83       6243.48        48.64 o
   5   5   1       2255.92       2385.10        25.51 o
   6   5   1         95.48        166.09         6.47 o
   7   5   1        201.26        181.74         7.07 o
   8   5   1        210.04        202.00         7.23 o
   9   5   1        283.18        287.29         9.02 o
  10   5   1        553.95        606.56        18.45 o
  11   5   1          8.77         14.48         6.80 o
  12   5   1          0.64          0.96         7.86 o
  13   5   1         28.67         39.82         8.34 o
  14   5   1        112.04         82.10         9.93 o
  15   5   1         23.88         16.46        16.58 o
  16   5   1         59.45         27.16        18.99 o
  17   5   1         12.67         39.07        20.78 o
  18   5   1         19.48        -34.17        34.17 o
 -18   6   1         11.56         37.04        39.73 o
 -17   6   1          1.87        -11.24        25.41 o
 -16   6   1          7.23        -17.72        17.72 o
 -15   6   1         23.89         25.33        15.64 o
 -14   6   1        397.38        451.61        19.28 o
 -13   6   1         10.48         -9.25         9.25 o
 -12   6   1         19.10         -3.99         7.74 o
 -11   6   1        891.93        915.58        18.58 o
 -10   6   1       1008.38       1044.41        17.82 o
  -9   6   1        104.18        120.71         6.62 o
  -8   6   1         43.36         46.41         4.98 o
  -7   6   1        109.05        107.31         7.39 o
  -6   6   1       3196.01       3331.82        31.28 o
  -5   6   1        110.28        171.80         5.60 o
  -4   6   1        106.09        149.58         5.54 o
  -3   6   1       1713.99       1674.94        15.98 o
  -2   6   1        539.66        550.92         7.44 o
  -1   6   1       4537.55       4231.62        29.50 o
   0   6   1        102.51        162.71         3.91 o
   1   6   1        419.95        541.27         6.91 o
   2   6   1       1216.70       1415.61        13.76 o
   3   6   1      10154.62      10378.53        70.58 o
   4   6   1       6209.48       6694.43        52.42 o
   5   6   1       2499.07       2681.84        25.68 o
   6   6   1        301.90        313.96         8.15 o
   7   6   1       3322.20       3355.87        39.88 o
   8   6   1       1077.06       1297.41        19.43 o
   9   6   1         54.13         43.63         5.30 o
  10   6   1       2110.11       2343.53        27.09 o
  11   6   1       2108.21       2002.72        25.53 o
  12   6   1        153.34        162.13         9.81 o
  13   6   1        183.21        141.41        10.18 o
  14   6   1         22.94         45.71        10.54 o
  15   6   1        373.00        344.83        19.43 o
  16   6   1          1.71        -13.66        18.89 o
  17   6   1          3.11        -27.63        27.63 o
 -17   7   1         14.37        -11.43        25.15 o
 -16   7   1         70.40        102.27        19.84 o
 -15   7   1          4.18         34.59        15.47 o
 -14   7   1         23.17         14.25        13.14 o
 -13   7   1        198.18        154.37         9.99 o
 -12   7   1        239.16        226.64        15.48 o
 -11   7   1         50.13         29.59         7.07 o
 -10   7   1         54.51         24.62         6.24 o
  -9   7   1        425.83        462.73        12.04 o
  -8   7   1         68.95         37.96         4.99 o
  -7   7   1       1004.00       1028.16        15.35 o
  -6   7   1       4379.42       4870.23        42.48 o
  -5   7   1        645.77        777.02        11.95 o
  -4   7   1        470.24        503.25         8.49 o
  -3   7   1         64.86         19.42         2.76 o
  -2   7   1       8177.09       8244.88        55.80 o
  -1   7   1        842.12        847.92         9.55 o
   0   7   1       1247.89       1185.77        11.69 o
   1   7   1       2610.66       2871.42        22.15 o
   2   7   1       4385.86       5261.45        39.15 o
   3   7   1          8.57         10.41         2.72 o
   4   7   1        464.22        622.55         9.26 o
   5   7   1        152.27        136.33         5.48 o
   6   7   1         20.55         14.15         3.82 o
   7   7   1        266.48        347.87         9.58 o
   8   7   1        805.33        909.46        16.44 o
   9   7   1       1691.33       1660.00        25.51 o
  10   7   1          8.55          0.03         6.34 o
  11   7   1        136.83         98.74        11.04 o
  12   7   1        116.27         80.03         8.54 o
  13   7   1        273.17        260.46        11.52 o
  14   7   1         17.00         -2.85        11.30 o
  15   7   1         15.50         13.17        14.74 o
  16   7   1          5.09        -16.15        18.51 o
  17   7   1         79.91        166.61        45.01 o
 -17   8   1          0.00        -27.52        27.52 o
 -16   8   1        152.68        136.26        20.25 o
 -15   8   1         10.40         -8.14        16.65 o
 -14   8   1        117.67         83.78        13.57 o
 -13   8   1        404.66        352.53        14.11 o
 -12   8   1       1203.40       1309.77        26.10 o
 -11   8   1        139.34        101.61        11.51 o
 -10   8   1        378.01        348.32        13.37 o
  -9   8   1       1476.46       1472.99        21.12 o
  -8   8   1         11.54          5.83         4.56 o
  -7   8   1         29.31         26.36         4.66 o
  -6   8   1        370.02        421.59         9.42 o
  -5   8   1       1089.72        887.49        12.92 o
  -4   8   1        414.37        393.88         7.67 o
  -3   8   1        637.80        639.94         9.36 o
  -2   8   1          4.09         11.91         2.45 o
  -1   8   1        225.08        200.04         5.32 o
   0   8   1        846.48        986.52        10.97 o
   1   8   1        298.35        291.98         5.81 o
   2   8   1        165.71        119.44         5.94 o
   3   8   1        214.51        226.09         6.25 o
   4   8   1       2705.03       2609.30        23.77 o
   5   8   1        152.90        131.31         5.82 o
   6   8   1       1765.17       1878.18        30.18 o
   7   8   1        402.85        475.37        11.33 o
   8   8   1       1061.76        940.08        16.46 o
   9   8   1        671.79        656.71        15.02 o
  10   8   1        288.67        298.13        11.16 o
  11   8   1        138.33        113.91         8.63 o
  12   8   1          3.13         -8.41         8.71 o
  13   8   1         23.13         27.35        10.09 o
  14   8   1         53.75         51.74        12.64 o
  15   8   1         23.96         12.86        15.90 o
  16   8   1        342.96        339.60        20.24 o
  17   8   1         13.79         68.42        35.25 o
 -17   9   1          7.71         12.70        38.57 o
 -16   9   1        227.85        201.71        23.23 o
 -15   9   1         12.25         12.16        17.94 o
 -14   9   1         78.11         71.44        14.89 o
 -13   9   1        102.77        154.55        18.08 o
 -12   9   1         79.58         82.71         9.86 o
 -11   9   1          6.33          2.88         8.36 o
 -10   9   1          7.24          5.93         9.34 o
  -9   9   1       3177.25       3327.51        47.56 o
  -8   9   1       2163.24       2281.47        27.10 o
  -7   9   1        185.52        174.97         7.39 o
  -6   9   1       2106.38       1864.50        21.36 o
  -5   9   1       1095.63       1143.15        15.48 o
  -4   9   1         98.51         87.01         4.45 o
  -3   9   1        350.28        338.26         7.24 o
  -2   9   1       2155.06       1812.78        17.81 o
  -1   9   1       3776.56       4460.95        33.20 o
   0   9   1        256.28        202.63         5.51 o
   1   9   1         60.13         35.04         3.04 o
   2   9   1          1.48          7.52         2.87 o
   3   9   1        789.86        884.88        12.38 o
   4   9   1          0.28         -3.60         3.60 o
   5   9   1         66.46         43.44         4.19 o
   6   9   1        262.95        235.99         7.71 o
   7   9   1       1476.56       1532.16        19.82 o
   8   9   1        906.58        901.81        16.18 o
   9   9   1        195.31        182.25         9.00 o
  10   9   1        246.14        249.21        11.82 o
  11   9   1        246.17        217.24        11.69 o
  12   9   1         14.85          6.39         9.30 o
  13   9   1        155.42        217.54        14.16 o
  14   9   1          0.55         -5.44        13.26 o
  15   9   1        163.68        122.62        23.73 o
  16   9   1          2.29         -9.47        21.59 o
 -16  10   1         18.64          8.90        26.75 o
 -15  10   1        139.72         75.76        17.67 o
 -14  10   1          4.54          2.37        15.27 o
 -13  10   1         30.37         10.54        14.10 o
 -12  10   1          3.46          3.26        12.26 o
 -11  10   1         74.20         50.53         9.97 o
 -10  10   1          1.06         -6.30         7.55 o
  -9  10   1          1.45         -0.08         6.83 o
  -8  10   1        142.16        153.20        10.86 o
  -7  10   1       1135.29       1152.53        17.58 o
  -6  10   1         94.24         80.23         5.44 o
  -5  10   1        299.86        283.46         7.96 o
  -4  10   1        762.93        853.96        13.20 o
  -3  10   1        584.34        443.32         8.89 o
  -2  10   1       2343.79       2717.66        25.33 o
  -1  10   1        576.16        666.12        10.57 o
   0  10   1         85.60         93.42         4.51 o
   1  10   1        998.12        905.49        11.91 o
   2  10   1        837.50        840.94        11.80 o
   3  10   1        116.21         98.38         5.29 o
   4  10   1        654.94        701.62        11.48 o
   5  10   1         59.72         57.00         4.60 o
   6  10   1         29.45         24.02         4.69 o
   7  10   1        134.01        113.61         6.25 o
   8  10   1        140.15        142.58         8.78 o
   9  10   1         65.72         47.04         8.39 o
  10  10   1         17.11         27.47         8.91 o
  11  10   1        322.02        343.22        17.85 o
  12  10   1         73.06         64.03        10.73 o
  13  10   1         97.27         68.75        12.55 o
  14  10   1         34.81         51.31        14.91 o
  15  10   1         13.67        -14.48        19.26 o
  16  10   1         64.78         57.05        25.16 o
 -16  11   1         14.86          6.05        35.68 o
 -15  11   1         16.19          0.47        18.62 o
 -14  11   1         76.27         88.77        18.48 o
 -13  11   1          2.54          9.86        15.46 o
 -12  11   1        129.03        130.37        14.45 o
 -11  11   1        222.18        190.12        11.11 o
 -10  11   1          0.71         -4.59         8.60 o
  -9  11   1          0.46         -8.82         8.82 o
  -8  11   1         17.61          0.78         6.43 o
  -7  11   1        249.79        242.20        11.39 o
  -6  11   1        192.68        200.64         8.45 o
  -5  11   1        944.08        994.77        15.18 o
  -4  11   1        742.80        720.44        12.14 o
  -3  11   1        371.00        411.56         9.82 o
  -2  11   1        555.93        561.23        10.16 o
  -1  11   1       1787.84       2065.64        20.80 o
   0  11   1       3270.79       3586.69        30.43 o
   1  11   1          3.57          0.53         3.55 o
   2  11   1         71.01         65.62         4.79 o
   3  11   1        798.19        873.46        13.64 o
   4  11   1        990.30       1046.31        14.76 o
   5  11   1        673.47        691.87        12.52 o
   6  11   1          0.13         -5.02         5.02 o
   7  11   1        222.80        240.80         9.09 o
   8  11   1         91.09        103.20        10.11 o
   9  11   1        117.96        105.73         8.35 o
  10  11   1         20.42          6.48         8.50 o
  11  11   1         78.88         75.06        12.10 o
  12  11   1          0.65        -10.60        10.60 o
  13  11   1        371.59        367.76        22.64 o
  14  11   1         32.35         37.07        15.87 o
  15  11   1          0.36         -0.82        21.71 o
 -15  12   1          0.15         -1.24        23.61 o
 -14  12   1        202.84        156.83        18.96 o
 -13  12   1         73.78         71.16        21.66 o
 -12  12   1         40.93         51.68        16.17 o
 -11  12   1         45.18         58.64        13.36 o
 -10  12   1        174.71        169.37        11.23 o
  -9  12   1          8.42         -7.69         7.69 o
  -8  12   1        272.08        229.28        13.70 o
  -7  12   1        211.26        227.89        12.19 o
  -6  12   1       1938.55       1946.36        23.36 o
  -5  12   1        282.50        266.70         9.21 o
  -4  12   1         45.90         36.50         5.20 o
  -3  12   1          0.82         17.37         5.03 o
  -2  12   1        504.62        479.25        10.44 o
  -1  12   1       2028.44       2308.43        23.23 o
   0  12   1        879.92        989.81        13.66 o
   1  12   1        645.07        584.98        10.54 o
   2  12   1         69.01         58.32         5.00 o
   3  12   1        177.33        162.52         9.82 o
   4  12   1        234.41        188.01         7.48 o
   5  12   1        756.85        760.16        14.22 o
   6  12   1        225.76        193.84         8.55 o
   7  12   1        306.87        358.24        13.98 o
   8  12   1          0.00         -4.71         7.36 o
   9  12   1          6.95          5.62         7.55 o
  10  12   1         62.49         56.03         9.45 o
  11  12   1          0.02         14.79        10.93 o
  12  12   1          0.99          6.11        12.04 o
  13  12   1         69.70        108.67        15.75 o
  14  12   1         65.87         58.42        22.32 o
  15  12   1         71.66         87.30        47.41 o
 -14  13   1          4.23          4.87        21.15 o
 -13  13   1         55.24         66.29        18.58 o
 -12  13   1         22.19          5.07        21.58 o
 -11  13   1        104.83        138.53        19.49 o
 -10  13   1        390.39        421.30        19.24 o
  -9  13   1        137.51        130.05         9.46 o
  -8  13   1         25.54         32.19         8.04 o
  -7  13   1          0.65         -0.78         7.07 o
  -6  13   1        398.35        453.85        18.13 o
  -5  13   1        200.05        184.36         7.82 o
  -4  13   1        607.20        666.07        13.88 o
  -3  13   1         43.36         35.82         6.38 o
  -2  13   1       2993.35       3155.69        29.77 o
  -1  13   1         67.55         56.53         5.63 o
   0  13   1         84.04         58.31         5.51 o
   1  13   1        214.79        174.14         6.93 o
   2  13   1         33.40         36.67         5.44 o
   3  13   1        255.43        243.75        12.68 o
   4  13   1        519.61        560.55        13.23 o
   5  13   1          3.36          6.61         6.30 o
   6  13   1        127.84        130.59         8.99 o
   7  13   1          0.68         11.60         6.82 o
   8  13   1        153.07        152.68         9.56 o
   9  13   1         54.69         34.25        10.14 o
  10  13   1          0.14         -9.31        10.31 o
  11  13   1          1.58          7.58        13.91 o
  12  13   1        202.15        218.14        14.70 o
  13  13   1         65.30         89.55        21.74 o
  14  13   1          6.33          3.79        24.32 o
 -14  14   1          9.11        -27.80        27.80 o
 -13  14   1         12.97         46.44        18.55 o
 -12  14   1        106.27        112.83        18.21 o
 -11  14   1          3.88         -8.41        14.02 o
 -10  14   1          0.95         -8.08        15.43 o
  -9  14   1         19.69         22.82        11.81 o
  -8  14   1         44.29         44.80         9.07 o
  -7  14   1          0.01          0.26         8.26 o
  -6  14   1          4.70         17.71         8.24 o
  -5  14   1         25.93         29.15         6.88 o
  -4  14   1         11.03         13.58         7.04 o
  -3  14   1          0.24         -7.00         7.00 o
  -2  14   1        122.07        129.98         7.95 o
  -1  14   1        302.35        274.46         9.82 o
   0  14   1         27.08         10.62         5.55 o
   1  14   1        287.59        315.11        12.46 o
   2  14   1        258.48        213.55         8.89 o
   3  14   1         35.55         34.75         6.48 o
   4  14   1        690.10        762.11        17.49 o
   5  14   1        189.92        196.25         9.34 o
   6  14   1        393.39        411.48        12.60 o
   7  14   1        197.26        218.51         9.99 o
   8  14   1         82.72        120.97         9.47 o
   9  14   1          9.82         11.98        10.40 o
  10  14   1        388.51        422.42        20.16 o
  11  14   1          2.55        -14.12        14.12 o
  12  14   1          0.25        -15.35        26.08 o
  13  14   1          0.02          6.66        18.83 o
 -13  15   1         36.05         87.38        26.92 o
 -12  15   1        173.29        177.70        18.75 o
 -11  15   1         24.14         18.55        19.72 o
 -10  15   1         14.03         21.78        14.53 o
  -9  15   1        149.88        183.06        14.37 o
  -8  15   1        154.97        176.06        14.07 o
  -7  15   1          9.52         -7.56         9.51 o
  -6  15   1          4.51         12.72        12.95 o
  -5  15   1        296.13        292.59        11.25 o
  -4  15   1        303.66        356.76        16.65 o
  -3  15   1          0.98         -0.57         7.60 o
  -2  15   1         44.89         40.54         6.89 o
  -1  15   1        345.64        317.14        11.80 o
   0  15   1         22.76          9.58         7.71 o
   1  15   1         67.69         52.13         7.43 o
   2  15   1         57.72         46.73         7.39 o
   3  15   1         39.23         41.15         7.42 o
   4  15   1         95.61         84.57         7.57 o
   5  15   1         16.62         -1.63         7.65 o
   6  15   1         81.17         35.53         8.40 o
   7  15   1        119.87        144.63        12.67 o
   8  15   1        120.84        148.39        12.14 o
   9  15   1         45.24          4.82        12.82 o
  10  15   1         29.40          9.58        15.18 o
  11  15   1         22.98         39.39        15.63 o
  12  15   1         23.95         -3.31        18.78 o
  13  15   1        155.02        137.87        35.22 o
 -12  16   1          7.01          8.10        25.12 o
 -11  16   1         16.71          3.90        17.76 o
 -10  16   1         39.46         37.66        15.88 o
  -9  16   1         84.50         92.49        15.27 o
  -8  16   1          1.01          1.56        12.69 o
  -7  16   1        102.12        114.55        14.21 o
  -6  16   1         19.76         20.84        11.14 o
  -5  16   1         55.56         74.55        15.72 o
  -4  16   1         12.46         -0.28        10.78 o
  -3  16   1        113.34         84.34        10.55 o
  -2  16   1          7.81         -7.99         7.99 o
  -1  16   1        286.78        288.09        11.44 o
   0  16   1         36.85         24.60         7.65 o
   1  16   1         23.10         14.48         7.66 o
   2  16   1        111.65         74.25         9.39 o
   3  16   1         84.51         63.32         8.85 o
   4  16   1        135.69        167.26        10.12 o
   5  16   1          2.36          2.25         9.08 o
   6  16   1         43.98         38.76        10.95 o
   7  16   1         15.35         -4.13        11.62 o
   8  16   1         54.46         85.60        13.76 o
   9  16   1         99.77        131.98        15.14 o
  10  16   1         13.53         17.36        16.51 o
  11  16   1          0.09         16.59        19.23 o
  12  16   1          1.24        -34.23        34.23 o
 -11  17   1         31.89         36.24        23.55 o
 -10  17   1         43.04         48.10        18.44 o
  -9  17   1          2.41          8.47        16.07 o
  -8  17   1         12.05        -13.45        14.40 o
  -7  17   1         15.37         15.16        16.37 o
  -6  17   1          4.69         12.24        13.98 o
  -5  17   1          0.07          0.52        15.82 o
  -4  17   1        132.23        109.76        12.68 o
  -3  17   1          0.54          4.99        11.23 o
  -2  17   1         15.62         21.15        10.44 o
  -1  17   1         35.79         25.44         9.79 o
   0  17   1        118.51        102.33        10.39 o
   1  17   1         26.78         10.54        10.12 o
   2  17   1         16.38         25.45        10.32 o
   3  17   1        255.26        271.20        13.32 o
   4  17   1         42.91         44.84        11.12 o
   5  17   1         35.40         33.67        14.10 o
   6  17   1         23.87         26.64        14.56 o
   7  17   1          0.27         14.51        16.14 o
   8  17   1          0.75          2.93        14.80 o
   9  17   1         92.21        102.88        16.36 o
  10  17   1         11.39          5.14        21.80 o
  11  17   1          0.32        -33.53        33.53 o
 -10  18   1          0.71         -3.41        54.20 o
  -9  18   1         58.14         54.63        19.82 o
  -8  18   1         79.31        123.66        18.24 o
  -7  18   1        154.33        169.96        17.08 o
  -6  18   1         44.17         31.57        17.70 o
  -5  18   1          9.20         -0.71        13.43 o
  -4  18   1         21.40         33.13        12.54 o
  -3  18   1          5.01        -11.99        11.99 o
  -2  18   1        258.24        296.45        17.92 o
  -1  18   1          0.02        -11.16        11.16 o
   0  18   1          2.07        -11.77        13.53 o
   1  18   1         37.06         33.34        12.92 o
   2  18   1        311.48        412.85        21.01 o
   3  18   1         19.17          8.37        15.79 o
   4  18   1         44.78          0.43        16.73 o
   5  18   1          1.39        -15.50        15.50 o
   6  18   1        624.88        792.13        27.96 o
   7  18   1        120.12        137.87        16.58 o
   8  18   1          5.07        -12.12        18.73 o
   9  18   1          1.29        -22.62        22.62 o
  -8  19   1          2.54         13.98        22.49 o
  -7  19   1          1.56         -8.85        19.11 o
  -6  19   1         75.90        111.94        17.96 o
  -5  19   1         23.19         24.32        17.17 o
  -4  19   1          0.42          4.51        16.78 o
  -3  19   1         44.95         42.28        14.83 o
  -2  19   1         52.27         65.21        14.52 o
  -1  19   1          0.66        -17.80        17.80 o
   0  19   1         36.09         11.39        14.89 o
   1  19   1        262.06        334.95        27.26 o
   2  19   1          5.75          1.41        14.87 o
   3  19   1         28.71         10.23        15.33 o
   4  19   1          1.05         -2.30        17.89 o
   5  19   1         58.70         59.36        16.81 o
   6  19   1        167.74        209.62        21.18 o
   7  19   1          7.62         14.37        18.65 o
   8  19   1        119.61         98.43        29.93 o
  -6  20   1         48.72         15.93        24.12 o
  -5  20   1          8.98          1.47        21.97 o
  -4  20   1         31.54         31.08        18.21 o
  -3  20   1        143.13        154.65        19.15 o
  -2  20   1         99.41         84.57        24.72 o
  -1  20   1          4.68          2.65        17.51 o
   0  20   1          4.36          1.37        18.32 o
   1  20   1        115.03        112.44        19.80 o
   2  20   1         46.47         28.25        27.84 o
   3  20   1          3.17          7.29        17.48 o
   4  20   1         40.32         13.82        18.67 o
   5  20   1        229.09        262.41        33.55 o
   6  20   1          3.90         38.18        32.39 o
  -2  21   1         51.60         58.59        25.01 o
  -1  21   1         21.58          0.87        29.75 o
   0  21   1        115.74        117.42        27.99 o
   1  21   1          0.16        -25.10        25.10 o
   2  21   1          0.33         -7.97        30.64 o
 -18   0   2          3.09         23.89        77.70 o
 -17   0   2        431.65        521.90        50.87 o
 -16   0   2          2.79         16.42        28.92 o
 -15   0   2        380.17        406.80        51.42 o
 -14   0   2        335.21        366.89        22.17 o
 -13   0   2         41.47         81.24        12.90 o
 -12   0   2        506.83        479.33        44.70 o
 -11   0   2        577.73        674.89        25.02 o
 -10   0   2       1044.56       1199.82        27.50 o
  -9   0   2        207.68        243.99        14.91 o
  -8   0   2        754.75        713.20        18.70 o
  -7   0   2       5126.63       5705.81        73.08 o
  -6   0   2       4573.68       4785.80        61.45 o
  -5   0   2       1656.07       1639.49        29.49 o
  -3   0   2       5650.97       6089.43        77.78 o
  -2   0   2       2705.89       3636.25        88.38 o
   0   0   2      11694.20      10892.42       260.36 o
   1   0   2        466.50        227.38        10.61 o
   2   0   2       6881.57       8002.35        95.11 o
   3   0   2      16268.74      13714.32       146.03 o
   4   0   2      11068.34      11471.64       113.86 o
   5   0   2        511.66        247.39         7.06 o
   6   0   2        206.39        166.20         9.97 o
   7   0   2       2354.23       2900.59        37.30 o
   8   0   2        645.38        677.89        15.02 o
   9   0   2       2880.59       3030.16        44.51 o
  10   0   2        211.91        186.73        16.18 o
  11   0   2       3291.98       3186.59        50.84 o
  12   0   2        528.37        540.97        25.91 o
  13   0   2          0.00         18.99        15.13 o
  14   0   2        179.63        152.41        15.73 o
  15   0   2        368.32        410.78        47.21 o
  16   0   2        324.34        351.64        24.80 o
  17   0   2          9.66         43.42        33.83 o
  18   0   2          0.05        -45.00        60.65 o
 -18   1   2         46.77         26.51        36.49 o
 -17   1   2          0.82         21.33        27.19 o
 -16   1   2        158.55        151.99        20.93 o
 -15   1   2        322.18        312.25        17.94 o
 -14   1   2        495.53        458.49        17.53 o
 -13   1   2        227.69        259.83        13.07 o
 -12   1   2         63.82         54.88         8.93 o
 -11   1   2       1495.95       1451.94        23.14 o
 -10   1   2        127.01        101.31         6.60 o
  -9   1   2       2579.77       2652.63        33.31 o
  -8   1   2       1155.82       1173.38        17.36 o
  -7   1   2       6258.96       6867.58        63.82 o
  -6   1   2       3627.00       3701.49        37.48 o
  -5   1   2       4396.16       4654.24        43.68 o
  -4   1   2       1839.50       1654.12        18.63 o
  -3   1   2        946.98        893.63        11.21 o
  -1   1   2       7596.60       7373.15        55.71 o
   0   1   2      10220.45      10116.92       170.42 o
   1   1   2       1217.37       1881.12        19.24 o
   2   1   2       8524.23       7157.96        47.84 o
   3   1   2       2457.21       2843.19        23.99 o
   4   1   2        488.70        375.76         5.72 o
   5   1   2       1532.30       1373.61        13.74 o
   6   1   2        682.41        592.00         9.08 o
   7   1   2        116.48         89.45         4.65 o
   8   1   2       1478.62       1445.09        17.60 o
   9   1   2        263.08        313.84         8.90 o
  10   1   2        566.33        550.14        13.68 o
  11   1   2         84.27         93.16         6.74 o
  12   1   2        212.45        211.69        10.56 o
  13   1   2         10.93         22.36         8.40 o
  14   1   2        263.10        269.19        13.80 o
  15   1   2          8.42         16.87        11.89 o
  16   1   2          1.85        -13.63        13.63 o
  17   1   2        197.04        228.54        26.22 o
  18   1   2         63.06         51.46        29.42 o
 -18   2   2          0.88         11.63        27.25 o
 -17   2   2          0.75         46.96        25.94 o
 -16   2   2         33.37          0.48        20.30 o
 -15   2   2         26.67         33.81        13.68 o
 -14   2   2        280.50        260.28        13.28 o
 -13   2   2        613.31        596.33        17.87 o
 -12   2   2        539.46        486.40        15.28 o
 -11   2   2         28.02         35.21         8.97 o
 -10   2   2        189.74        193.99         8.90 o
  -9   2   2       2623.29       2767.70        32.01 o
  -8   2   2       2040.19       2144.71        27.26 o
  -7   2   2       5154.62       6276.35        59.36 o
  -6   2   2        612.92        599.16        11.42 o
  -5   2   2       1699.54       1683.22        20.18 o
  -4   2   2        742.25        697.82        10.15 o
  -3   2   2       2848.52       3394.30        28.14 o
  -2   2   2       3515.63       3715.83        33.16 o
  -1   2   2         31.70         20.87         1.39 o
   0   2   2       7130.91       6687.65        46.77 o
   1   2   2       8320.08       9531.66        76.86 o
   2   2   2         82.13         40.73         1.62 o
   3   2   2       3548.97       4055.00        30.71 o
   4   2   2         81.32        160.68         3.98 o
   5   2   2        354.46        422.27         7.08 o
   6   2   2       1018.11        974.68        12.65 o
   7   2   2          4.29         22.22         4.60 o
   8   2   2        289.58        275.27         7.70 o
   9   2   2        755.98        859.70        13.91 o
  10   2   2         52.98         39.55         5.44 o
  11   2   2       2099.92       2171.59        28.41 o
  12   2   2        188.48        191.25         9.60 o
  13   2   2          4.71         -0.90         8.27 o
  14   2   2          9.19          4.86        10.23 o
  15   2   2         46.89         59.96        12.11 o
  16   2   2          7.81          2.14        17.63 o
  17   2   2         32.73          4.56        19.46 o
  18   2   2         17.40        -22.54        27.63 o
 -18   3   2         11.19         46.77        27.26 o
 -17   3   2         48.18         20.67        22.28 o
 -16   3   2          8.90         -4.19        17.63 o
 -15   3   2         32.05         28.11        15.13 o
 -14   3   2         21.60         13.13        10.54 o
 -13   3   2          0.23          0.40         8.84 o
 -12   3   2        528.50        535.01        21.43 o
 -11   3   2          7.03         12.82         6.76 o
 -10   3   2        175.17        154.44         8.16 o
  -9   3   2         17.96         46.56         6.12 o
  -8   3   2          1.30         -1.74         4.13 o
  -7   3   2         24.70         26.90         5.41 o
  -6   3   2       1259.06       1607.82        18.99 o
  -5   3   2          8.43          5.04         2.30 o
  -4   3   2        231.17        173.63         4.79 o
  -3   3   2         14.46          6.13         1.93 o
  -2   3   2        129.43        227.30         3.82 o
  -1   3   2       4412.54       5018.85        35.35 o
   0   3   2        370.89        504.17         5.61 o
   1   3   2       3326.39       3079.01        23.71 o
   2   3   2        597.04        734.68         8.21 o
   3   3   2        626.33        740.53         8.10 o
   4   3   2        427.66        437.91         6.55 o
   5   3   2          3.36          2.38         2.05 o
   6   3   2        160.90        220.24         5.87 o
   7   3   2        388.86        434.74         8.57 o
   8   3   2         68.07         67.32         4.37 o
   9   3   2         38.42         47.00         4.89 o
  10   3   2         42.07         26.91         5.26 o
  11   3   2        652.77        713.96        14.75 o
  12   3   2        219.68        187.78         9.15 o
  13   3   2         11.45          5.28         8.27 o
  14   3   2        156.78        101.14        10.47 o
  15   3   2        138.88        144.90        12.78 o
  16   3   2         46.30         33.58        15.00 o
  17   3   2         34.27          7.51        24.04 o
  18   3   2        106.53         94.63        31.64 o
 -18   4   2        515.92        480.78        40.69 o
 -17   4   2          4.98          0.13        22.60 o
 -16   4   2         22.92         42.26        18.99 o
 -15   4   2          0.62         16.98        19.10 o
 -14   4   2        223.69        191.44        11.11 o
 -13   4   2         53.60         22.56         8.59 o
 -12   4   2         11.63         15.58         7.44 o
 -11   4   2        486.35        486.77        13.36 o
 -10   4   2        212.47        198.99         9.00 o
  -9   4   2          2.38         -2.28         4.80 o
  -8   4   2       1293.07       1389.62        23.76 o
  -7   4   2        846.58       1139.65        15.83 o
  -6   4   2       1292.16       1244.61        16.55 o
  -5   4   2          0.41         -0.54         2.26 o
  -4   4   2       4163.12       4613.92        37.10 o
  -3   4   2        810.60        975.66        10.18 o
  -2   4   2       2789.72       2586.77        20.13 o
  -1   4   2        414.92        206.66         3.75 o
   0   4   2        145.55        166.27         3.62 o
   1   4   2         89.10        139.26         2.95 o
   2   4   2       2029.51       2393.93        19.41 o
   3   4   2       3246.04       3160.35        26.40 o
   4   4   2         44.30         62.56         2.87 o
   5   4   2         82.15         97.82         6.10 o
   6   4   2       1686.18       1515.14        16.58 o
   7   4   2        219.59        241.51         6.71 o
   8   4   2         35.97         40.33         4.18 o
   9   4   2        607.77        622.44        12.17 o
  10   4   2        981.12       1179.70        17.71 o
  11   4   2        211.57        213.20         9.38 o
  12   4   2        101.60         81.05         8.18 o
  13   4   2        123.29        123.30         9.67 o
  14   4   2        129.16        147.38        10.86 o
  15   4   2          0.60         -7.62        11.87 o
  16   4   2         10.41          7.23        16.58 o
  17   4   2        317.97        345.11        31.85 o
  18   4   2         13.91          6.06        72.02 o
 -18   5   2         25.54         44.62        39.66 o
 -17   5   2          5.08        -21.91        22.74 o
 -16   5   2         21.23         -1.46        20.06 o
 -15   5   2        297.63        309.87        20.05 o
 -14   5   2        188.19        193.80        11.23 o
 -13   5   2        275.22        239.76        13.50 o
 -12   5   2        243.90        152.05        11.22 o
 -11   5   2        856.50        783.17        20.45 o
 -10   5   2        168.94        171.83         8.89 o
  -9   5   2        460.78        415.35        10.83 o
  -8   5   2        400.85        407.34        10.06 o
  -7   5   2        290.52        180.21         9.30 o
  -6   5   2        745.57        824.28        12.32 o
  -5   5   2       4863.71       4813.88        40.03 o
  -4   5   2       3009.78       2603.95        22.73 o
  -3   5   2        434.13        322.22         5.75 o
  -2   5   2         23.34         16.87         1.88 o
  -1   5   2      17454.14      17767.49       122.31 o
   0   5   2       1006.53        898.05         8.98 o
   1   5   2       4363.11       4561.85        32.92 o
   2   5   2        381.80        409.06         6.13 o
   3   5   2       7940.25       8659.45        63.85 o
   4   5   2       6403.33       6539.73        50.76 o
   5   5   2        102.41         94.20         4.54 o
   6   5   2        158.72        184.46         6.36 o
   7   5   2       4370.65       4762.86        42.60 o
   8   5   2       1253.36       1226.56        16.19 o
   9   5   2        485.59        450.18        10.67 o
  10   5   2       1741.18       1820.00        22.77 o
  11   5   2        120.22        122.07         8.28 o
  12   5   2        127.51         96.92         8.27 o
  13   5   2          3.92         -8.17         8.17 o
  14   5   2        770.74        844.05        20.42 o
  15   5   2         85.22        122.79        12.94 o
  16   5   2          7.32         -9.34        17.90 o
  17   5   2         90.69        109.63        21.66 o
 -18   6   2         77.21         55.30        40.55 o
 -17   6   2        126.20        175.62        24.45 o
 -16   6   2         10.86          5.71        22.25 o
 -15   6   2        132.17        133.07        16.45 o
 -14   6   2         45.84         37.45        16.69 o
 -13   6   2          4.90         -1.41         8.82 o
 -12   6   2         37.35         50.31         8.64 o
 -11   6   2        995.35        994.56        19.81 o
 -10   6   2          8.27          5.30         5.63 o
  -9   6   2        202.22        228.31         9.07 o
  -8   6   2       3492.56       3391.91        33.60 o
  -7   6   2       2681.43       2823.48        48.09 o
  -6   6   2        426.42        337.46         8.08 o
  -5   6   2          0.16          6.64         2.65 o
  -4   6   2         59.88         22.43         2.87 o
  -3   6   2        285.33        298.65         6.34 o
  -2   6   2        597.19        416.61         6.44 o
  -1   6   2       2460.69       2420.06        19.49 o
   0   6   2         44.25         42.59         2.27 o
   1   6   2        432.69        324.56         5.37 o
   2   6   2       1559.10       2079.45        18.19 o
   3   6   2        358.49        324.33         6.61 o
   4   6   2       5687.56       5900.18        44.78 o
   5   6   2        938.84        782.58        11.70 o
   6   6   2        347.63        347.01         8.62 o
   7   6   2       2499.46       2436.19        25.83 o
   8   6   2        381.28        426.22        10.27 o
   9   6   2       1143.57       1185.73        18.14 o
  10   6   2        308.23        324.42        11.69 o
  11   6   2       1174.45       1179.17        22.46 o
  12   6   2          0.15         -9.65         9.65 o
  13   6   2         86.22         88.56        10.75 o
  14   6   2        131.16        137.16        11.34 o
  15   6   2        451.73        496.03        19.87 o
  16   6   2         72.42         30.54        18.12 o
  17   6   2         57.65         46.43        26.62 o
 -17   7   2         82.84         98.06        26.73 o
 -16   7   2          5.58          3.37        20.81 o
 -15   7   2         23.21         -3.71        16.12 o
 -14   7   2        325.53        323.59        27.22 o
 -13   7   2          5.31          1.69         9.74 o
 -12   7   2          7.12          4.54         8.88 o
 -11   7   2        133.66        131.58        13.09 o
 -10   7   2        680.64        668.36        16.65 o
  -9   7   2        107.68        130.76         7.29 o
  -8   7   2        140.64        206.84        10.00 o
  -7   7   2         23.45         65.09         4.94 o
  -6   7   2        666.42        765.24        12.92 o
  -5   7   2          0.95          7.05         2.99 o
  -4   7   2        236.86        292.53         6.96 o
  -3   7   2        357.32        252.92         5.66 o
  -2   7   2       1940.61       1855.06        16.89 o
  -1   7   2         49.82         86.39         3.97 o
   0   7   2         11.07         13.49         2.42 o
   1   7   2       9428.41       9968.29        65.79 o
   2   7   2       3281.84       3064.96        25.30 o
   3   7   2         15.24         10.39         2.43 o
   4   7   2       1223.54       1359.79        14.72 o
   5   7   2        164.84        143.51         5.80 o
   6   7   2        439.73        474.58        10.85 o
   7   7   2       1379.98       1308.37        18.41 o
   8   7   2         20.51         21.26         4.77 o
   9   7   2        200.77        183.70         9.28 o
  10   7   2       1534.29       1420.56        22.46 o
  11   7   2        399.01        402.45        25.23 o
  12   7   2          4.19         -8.80         8.97 o
  13   7   2          9.09         -3.62         9.75 o
  14   7   2         11.47          6.48        14.95 o
  15   7   2          1.23          3.80        15.00 o
  16   7   2         16.11        -16.03        16.87 o
  17   7   2         30.56          2.17        27.90 o
 -17   8   2        107.56         62.21        27.47 o
 -16   8   2         19.45        -19.31        22.01 o
 -15   8   2          2.23        -16.97        16.97 o
 -14   8   2         98.33         77.91        15.42 o
 -13   8   2         26.96         22.42        10.82 o
 -12   8   2          1.46          9.81         8.55 o
 -11   8   2        120.47        112.01         8.42 o
 -10   8   2        418.88        439.26        13.07 o
  -9   8   2          2.88         -1.36         5.84 o
  -8   8   2        145.33        179.38         9.45 o
  -7   8   2          9.21         13.10         4.69 o
  -6   8   2        920.09        946.85        15.95 o
  -5   8   2          0.45         -3.60         4.03 o
  -4   8   2          1.39         -1.36         2.73 o
  -3   8   2       1473.44       1764.83        17.22 o
  -2   8   2        135.90        109.58         4.95 o
  -1   8   2       2327.98       2595.45        21.98 o
   0   8   2        108.07        168.94         4.74 o
   1   8   2          4.95          6.95         2.42 o
   2   8   2        104.27         88.49         5.36 o
   3   8   2       1700.69       1982.08        19.15 o
   4   8   2         83.04         49.04         3.39 o
   5   8   2          5.89         -3.22         3.22 o
   6   8   2         78.90         69.97         4.45 o
   7   8   2         10.03          3.69         5.11 o
   8   8   2        643.87        657.79        14.27 o
   9   8   2        818.92        802.50        16.46 o
  10   8   2        289.00        284.82        10.82 o
  11   8   2         30.88         32.31         7.23 o
  12   8   2         59.21         53.28         9.14 o
  13   8   2          0.92         -3.04        10.53 o
  14   8   2          3.09         -4.16        11.79 o
  15   8   2          1.34         17.76        14.64 o
  16   8   2          6.73         23.54        29.48 o
 -17   9   2          5.07        -43.83        43.83 o
 -16   9   2        293.46        310.42        26.30 o
 -15   9   2         15.08        -11.51        20.08 o
 -14   9   2         34.19         47.07        24.61 o
 -13   9   2        125.61        116.43        13.74 o
 -12   9   2        154.96        150.80        10.38 o
 -11   9   2          0.02         11.50         8.35 o
 -10   9   2        392.00        418.99        19.34 o
  -9   9   2         14.36         10.30         7.25 o
  -8   9   2        162.00        171.68         8.35 o
  -7   9   2         17.81         24.98         5.10 o
  -6   9   2        460.87        476.21        10.84 o
  -5   9   2        400.68        466.79         9.78 o
  -4   9   2        377.81        403.31         8.32 o
  -3   9   2        138.85        144.88         7.56 o
  -2   9   2         97.58         67.17         3.60 o
  -1   9   2        284.23        356.25         7.37 o
   0   9   2       1826.40       2111.93        19.34 o
   1   9   2        836.17        854.01        10.58 o
   2   9   2         25.60         52.28         3.46 o
   3   9   2        216.06        189.55         7.26 o
   4   9   2       2275.83       2574.36        25.20 o
   5   9   2        561.99        561.75        10.23 o
   6   9   2         20.32         14.51         4.36 o
   7   9   2        538.50        538.38        11.35 o
   8   9   2       1023.56       1150.50        19.30 o
   9   9   2        105.88         87.42         6.92 o
  10   9   2        244.24        243.38        14.38 o
  11   9   2        208.09        186.96        16.26 o
  12   9   2        384.92        408.18        20.14 o
  13   9   2          0.12         -6.93        11.01 o
  14   9   2         48.00         39.02        13.27 o
  15   9   2        232.63        250.10        20.25 o
  16   9   2          6.77        -22.20        22.20 o
 -16  10   2         20.49         27.98        26.33 o
 -15  10   2        158.43        141.21        20.25 o
 -14  10   2         15.07         36.74        22.29 o
 -13  10   2        218.80        217.32        16.20 o
 -12  10   2          0.18         -4.00        12.81 o
 -11  10   2        211.85        197.19        13.56 o
 -10  10   2         29.54         13.63         8.49 o
  -9  10   2         51.85         56.72         8.12 o
  -8  10   2        441.56        462.65        14.43 o
  -7  10   2        294.58        257.96         9.57 o
  -6  10   2        616.71        607.59        11.72 o
  -5  10   2        763.63        941.03        13.83 o
  -4  10   2        788.86        883.40        14.33 o
  -3  10   2       1070.99       1082.68        14.10 o
  -2  10   2       1095.99       1031.40        13.17 o
  -1  10   2          7.13          3.71         3.52 o
   0  10   2         27.38         46.81         3.63 o
   1  10   2        553.45        504.78         9.39 o
   2  10   2        126.79        126.18         5.34 o
   3  10   2        114.01        185.58         6.54 o
   4  10   2         12.20         12.85         3.98 o
   5  10   2        773.87        717.83        11.98 o
   6  10   2        253.50        234.41         8.13 o
   7  10   2         40.60         22.46         5.19 o
   8  10   2        141.98        142.65         9.71 o
   9  10   2         15.87         36.39         9.13 o
  10  10   2        123.43         90.01         8.42 o
  11  10   2         12.51          4.90         8.36 o
  12  10   2         80.28         84.38        11.05 o
  13  10   2          2.73        -11.54        11.54 o
  14  10   2        492.32        566.94        24.41 o
  15  10   2         33.14         21.51        19.55 o
  16  10   2         22.45          7.21        32.35 o
 -16  11   2          0.02         -2.95        70.50 o
 -15  11   2        117.00        125.65        22.98 o
 -14  11   2          0.11         42.23        18.99 o
 -13  11   2         43.29         10.44        19.12 o
 -12  11   2         73.99         73.30        16.16 o
 -11  11   2        826.21        939.31        20.71 o
 -10  11   2         36.00         14.40         8.22 o
  -9  11   2         14.28          8.36         7.44 o
  -8  11   2         53.76         35.73        12.03 o
  -7  11   2          6.17          0.17         5.76 o
  -6  11   2        201.34        190.29         8.52 o
  -5  11   2        369.98        395.49        12.83 o
  -4  11   2         44.38         45.30         4.76 o
  -3  11   2         34.23         44.19         4.33 o
  -2  11   2       1187.13       1338.60        15.92 o
  -1  11   2       1093.11       1102.62        14.63 o
   0  11   2        437.61        379.56         8.27 o
   1  11   2        305.60        226.19         6.97 o
   2  11   2         60.69         59.78         4.48 o
   3  11   2        101.72        103.78         5.59 o
   4  11   2       1337.12       1238.74        16.32 o
   5  11   2          3.23          2.47         4.66 o
   6  11   2         39.20         34.02         5.69 o
   7  11   2          5.82          6.99         5.54 o
   8  11   2        408.06        437.78        18.18 o
   9  11   2         17.48         40.40         7.44 o
  10  11   2        135.68        109.75         7.76 o
  11  11   2         47.11         43.62        10.11 o
  12  11   2         27.92          6.97        11.74 o
  13  11   2        115.09        127.97        13.84 o
  14  11   2         95.16         80.53        20.79 o
  15  11   2         15.85        -23.73        23.73 o
 -15  12   2          1.02          5.48        27.69 o
 -14  12   2         58.07        102.15        20.56 o
 -13  12   2         22.71         60.00        16.78 o
 -12  12   2        193.49        222.73        18.14 o
 -11  12   2          1.19        -13.23        13.23 o
 -10  12   2         79.66         82.55        13.56 o
  -9  12   2         54.14         68.53         9.48 o
  -8  12   2       3438.54       3761.20        44.68 o
  -7  12   2        185.93        161.12         8.69 o
  -6  12   2        110.44        119.65         6.93 o
  -5  12   2         21.88         19.63         6.06 o
  -4  12   2       1315.56       1443.84        18.94 o
  -3  12   2        310.50        270.46         9.72 o
  -2  12   2        180.66        181.74         7.69 o
  -1  12   2        486.96        493.47        10.72 o
   0  12   2        725.22        839.71        14.32 o
   1  12   2         49.80         46.07         4.72 o
   2  12   2        143.55        142.56         7.43 o
   3  12   2         50.70         44.63         5.08 o
   4  12   2         11.27          8.14         4.88 o
   5  12   2          0.93          0.03         5.68 o
   6  12   2        170.48        158.73         7.54 o
   7  12   2        333.03        303.96        10.93 o
   8  12   2         13.69         -0.84         8.31 o
   9  12   2          6.55          9.66         7.64 o
  10  12   2          0.84         -7.45         9.01 o
  11  12   2         70.45         79.95        10.90 o
  12  12   2         10.82         19.36        18.88 o
  13  12   2          2.10          1.40        14.72 o
  14  12   2        123.75        138.45        21.16 o
  15  12   2         15.14         58.97        37.57 o
 -14  13   2         30.81         20.12        24.64 o
 -13  13   2         13.32         23.40        23.84 o
 -12  13   2         49.63         36.96        21.44 o
 -11  13   2        119.19         87.31        14.91 o
 -10  13   2        111.80         81.90        12.47 o
  -9  13   2         52.22         61.24         9.57 o
  -8  13   2          3.53         -0.61         7.46 o
  -7  13   2         19.19         21.63         7.41 o
  -6  13   2        561.17        606.38        15.02 o
  -5  13   2          2.53         11.28         6.60 o
  -4  13   2        246.38        218.37         8.71 o
  -3  13   2         45.85         54.41         5.62 o
  -2  13   2       2138.19       2225.64        26.17 o
  -1  13   2        230.79        222.94         8.44 o
   0  13   2         13.04         -4.90         4.90 o
   1  13   2        380.67        394.31        10.22 o
   2  13   2       1167.14       1208.31        17.86 o
   3  13   2         53.62         43.66         6.04 o
   4  13   2         15.62         11.74         5.91 o
   5  13   2         30.80         27.63         6.74 o
   6  13   2        109.22        111.91         9.79 o
   7  13   2         77.99         85.18         7.45 o
   8  13   2          4.26         14.21         7.61 o
   9  13   2         42.69         45.53         8.99 o
  10  13   2         26.84         30.57        12.20 o
  11  13   2        239.58        199.36        12.18 o
  12  13   2          6.39         19.44        13.81 o
  13  13   2          7.38         -5.75        18.47 o
  14  13   2          5.80          1.60        26.35 o
 -14  14   2        121.61         84.68        30.51 o
 -13  14   2          0.14          1.27        19.09 o
 -12  14   2         26.11          8.44        15.97 o
 -11  14   2          0.77         16.45        14.65 o
 -10  14   2          1.70         -0.23        12.63 o
  -9  14   2         17.72         41.62        11.50 o
  -8  14   2         22.99         33.04         9.02 o
  -7  14   2        179.41        205.99         9.91 o
  -6  14   2        472.21        551.21        15.34 o
  -5  14   2          4.96         14.70         6.92 o
  -4  14   2         87.36        134.67         7.99 o
  -3  14   2        176.84        198.08         8.96 o
  -2  14   2        460.83        437.39        15.16 o
  -1  14   2         68.65         53.77         7.94 o
   0  14   2        176.41        199.56         8.44 o
   1  14   2        262.92        250.55         9.51 o
   2  14   2         51.51         46.32         8.03 o
   3  14   2          4.08          2.13         6.62 o
   4  14   2        121.50        160.19         8.83 o
   5  14   2        203.67        191.15         9.86 o
   6  14   2         89.17         80.94         7.67 o
   7  14   2         78.05        101.26         8.33 o
   8  14   2          0.92         -1.15         9.29 o
   9  14   2        187.03        207.10        12.13 o
  10  14   2          0.01         -7.76        11.50 o
  11  14   2         27.29         41.49        13.42 o
  12  14   2          0.17         15.99        17.93 o
  13  14   2         21.63         -9.09        22.19 o
 -13  15   2          0.44         21.58        23.62 o
 -12  15   2         16.98          2.96        23.39 o
 -11  15   2          0.01        -15.45        15.45 o
 -10  15   2         15.50          2.95        15.22 o
  -9  15   2          0.97         -1.80        12.78 o
  -8  15   2         34.46         23.23        12.41 o
  -7  15   2          0.36         -7.95        10.92 o
  -6  15   2         60.19         46.18         8.61 o
  -5  15   2        169.45        195.49         9.88 o
  -4  15   2         17.89          6.79         7.63 o
  -3  15   2         21.16         13.33         7.35 o
  -2  15   2         18.48          7.21         7.02 o
  -1  15   2         66.94         67.39         7.32 o
   0  15   2         83.41         77.93         8.00 o
   1  15   2         10.41         11.95         7.13 o
   2  15   2         21.52         15.92         8.45 o
   3  15   2        221.01        257.79        13.03 o
   4  15   2         49.41         39.70         7.26 o
   5  15   2         68.64         48.36         7.78 o
   6  15   2          2.38         -5.83         8.27 o
   7  15   2         52.94         37.81         9.57 o
   8  15   2          1.01          6.43        10.47 o
   9  15   2          5.83          7.71        11.66 o
  10  15   2         25.03         22.79        16.12 o
  11  15   2        244.92        256.06        18.59 o
  12  15   2          4.46         34.56        22.19 o
 -12  16   2         95.92         64.21        24.99 o
 -11  16   2         30.53         14.33        18.77 o
 -10  16   2          0.08         11.55        16.79 o
  -9  16   2         57.57         55.28        18.21 o
  -8  16   2          1.08         -1.28        12.88 o
  -7  16   2          2.35         -4.70        12.66 o
  -6  16   2          7.16         31.57        12.15 o
  -5  16   2         80.37         72.43        10.82 o
  -4  16   2        146.83        130.54        10.44 o
  -3  16   2          0.12         -8.43         8.43 o
  -2  16   2        173.73        180.30         9.31 o
  -1  16   2        149.04        142.57         8.95 o
   0  16   2        208.96        226.03        14.89 o
   1  16   2          0.53          1.75         8.06 o
   2  16   2          2.38          9.06         8.49 o
   3  16   2          1.85         -8.93         8.93 o
   4  16   2         46.98         52.38         8.91 o
   5  16   2         58.65         43.67         9.72 o
   6  16   2          0.70         -0.98        10.18 o
   7  16   2         26.02         13.36        10.95 o
   8  16   2         55.34         51.28        12.67 o
   9  16   2         23.60         10.01        13.30 o
  10  16   2         68.87         70.93        19.49 o
  11  16   2         47.37         70.37        22.42 o
 -11  17   2          9.43          1.04        24.79 o
 -10  17   2        131.21        115.87        21.12 o
  -9  17   2          1.99         -7.35        17.50 o
  -8  17   2         24.02         42.17        14.89 o
  -7  17   2          0.65         27.62        13.69 o
  -6  17   2        234.50        202.40        13.97 o
  -5  17   2         34.80         22.18        12.45 o
  -4  17   2          0.23          7.33        11.17 o
  -3  17   2         31.32         30.04        10.75 o
  -2  17   2        449.22        477.32        26.13 o
  -1  17   2        117.66        108.96        10.69 o
   0  17   2        196.39        161.93        11.76 o
   1  17   2         83.03         68.05        15.40 o
   2  17   2        503.84        640.53        22.16 o
   3  17   2          5.06          9.37        10.48 o
   4  17   2         72.90         70.39        11.54 o
   5  17   2        178.85        230.02        14.33 o
   6  17   2         72.65         62.08        17.46 o
   7  17   2         63.20         46.98        16.49 o
   8  17   2         73.93        103.08        14.75 o
   9  17   2         19.81         35.75        19.24 o
  10  17   2         25.02         11.09        22.06 o
  -9  18   2         32.01        -19.62        19.62 o
  -8  18   2         60.12        113.67        20.32 o
  -7  18   2          6.13         24.33        18.39 o
  -6  18   2         13.48         17.50        15.13 o
  -5  18   2          8.24          2.59        15.99 o
  -4  18   2         51.94         45.78        12.76 o
  -3  18   2        104.92        115.51        14.87 o
  -2  18   2        217.89        227.14        16.78 o
  -1  18   2          1.39          4.06        12.07 o
   0  18   2         10.01          7.26        14.62 o
   1  18   2         53.82         56.73        21.31 o
   2  18   2        178.24        227.70        16.92 o
   3  18   2         36.91         31.87        17.33 o
   4  18   2        164.95        168.68        15.16 o
   5  18   2          0.47         -4.02        14.00 o
   6  18   2         35.18         38.68        16.87 o
   7  18   2          4.43         32.89        15.98 o
   8  18   2         58.06         45.18        26.19 o
   9  18   2         51.70         16.24        29.82 o
  -8  19   2         11.55        -24.38        24.38 o
  -7  19   2         16.89         26.09        20.15 o
  -6  19   2         72.04         91.02        18.77 o
  -5  19   2          1.75          5.61        17.11 o
  -4  19   2          3.35          0.97        15.29 o
  -3  19   2         88.77         73.31        16.05 o
  -2  19   2          8.03         -5.30        13.84 o
  -1  19   2         30.69          7.41        13.71 o
   0  19   2         33.53         47.05        15.06 o
   1  19   2        120.89        108.98        20.45 o
   2  19   2         74.28         49.47        18.05 o
   3  19   2         76.57         55.55        21.33 o
   4  19   2          2.56        -10.87        15.97 o
   5  19   2         16.99         35.30        17.38 o
   6  19   2         80.61         68.10        21.81 o
   7  19   2          9.17          7.70        24.02 o
  -6  20   2          2.23        -28.47        28.47 o
  -5  20   2          2.43         12.63        21.27 o
  -4  20   2          9.86          0.61        18.73 o
  -3  20   2          0.00         -7.66        20.90 o
  -2  20   2          3.20         -9.05        18.50 o
  -1  20   2         54.68         67.23        17.53 o
   0  20   2         22.01          8.93        18.58 o
   1  20   2          0.14         -6.13        18.16 o
   2  20   2          2.29         20.52        19.34 o
   3  20   2          3.94        -19.65        19.65 o
   4  20   2          4.01        -18.50        18.50 o
   5  20   2          5.08         29.67        31.49 o
  -1  21   2          2.75         -0.30        25.45 o
   0  21   2          4.97        -25.58        25.58 o
   1  21   2         43.67         25.02        79.22 o
 -18   1   3          4.55         40.03        31.86 o
 -17   1   3          0.05        -22.34        27.48 o
 -16   1   3          8.02        -20.52        20.52 o
 -15   1   3          0.27          1.47        14.78 o
 -14   1   3        194.68        210.37        12.14 o
 -13   1   3         38.56         39.62         9.08 o
 -12   1   3        623.67        692.50        18.85 o
 -11   1   3         17.33          1.01         8.37 o
 -10   1   3        678.19        688.32        15.05 o
  -9   1   3        493.71        582.25        13.13 o
  -8   1   3       2949.69       3014.25        34.56 o
  -7   1   3        452.92        436.40        10.81 o
  -6   1   3        120.69        129.27         7.12 o
  -5   1   3        492.06        411.95         8.62 o
  -4   1   3       4090.31       3674.42        32.83 o
  -3   1   3       1856.59       1397.42        13.88 o
  -2   1   3        642.71        899.89         8.83 o
  -1   1   3       2077.63       1861.24        19.09 o
   0   1   3        130.79        226.66        14.97 o
   1   1   3       1096.17        826.51        38.48 o
   2   1   3        155.20        246.47         4.07 o
   3   1   3       1883.89       1950.52        17.09 o
   4   1   3        132.68        182.30         4.11 o
   5   1   3        276.35        325.24         5.69 o
   6   1   3        142.73        184.72         5.48 o
   7   1   3          5.53          8.65         2.69 o
   8   1   3       1067.59        994.48        13.07 o
   9   1   3        209.90        171.98         7.11 o
  10   1   3        136.12        114.19         6.79 o
  11   1   3        328.21        293.41        11.13 o
  12   1   3        736.31        718.23        15.89 o
  13   1   3          5.25         -8.20         8.26 o
  14   1   3         37.65         61.79        11.27 o
  15   1   3        127.88        111.30        13.58 o
  16   1   3         30.58         19.08        14.32 o
  17   1   3          2.49        -13.47        20.46 o
  18   1   3         60.55        137.59        82.63 o
 -18   2   3        106.38         74.72        28.31 o
 -17   2   3        176.23        168.18        24.46 o
 -16   2   3         74.86         45.29        21.21 o
 -15   2   3        183.56        228.93        19.40 o
 -14   2   3          9.70         16.71        10.78 o
 -13   2   3        242.57        280.61        12.89 o
 -12   2   3          4.16         -3.81         7.50 o
 -11   2   3       1221.41       1188.06        20.93 o
 -10   2   3        420.59        394.12        11.90 o
  -9   2   3        229.46        284.58        10.51 o
  -8   2   3         10.59          5.37         4.36 o
  -7   2   3       7735.23       8204.46        74.75 o
  -6   2   3         13.82         27.96         4.97 o
  -5   2   3         68.48         28.40         3.16 o
  -4   2   3       1459.50       1367.33        14.44 o
  -3   2   3       1784.59       1902.77        18.70 o
  -2   2   3        767.41        853.49        10.23 o
  -1   2   3        848.64        623.38         6.80 o
   0   2   3        913.29       1086.79        12.90 o
   1   2   3         65.41         28.73         2.00 o
   2   2   3      10175.96       9406.72        96.38 o
   3   2   3       1788.63       1848.11        15.29 o
   4   2   3       2636.22       2736.68        21.47 o
   5   2   3        166.80        179.75         4.69 o
   6   2   3        400.17        258.39         5.73 o
   7   2   3        175.77        154.18         5.72 o
   8   2   3        309.31        231.74         8.12 o
   9   2   3        611.71        604.52        11.55 o
  10   2   3        139.19        175.97         8.27 o
  11   2   3         61.27         71.79         6.58 o
  12   2   3          4.82         17.94         7.86 o
  13   2   3         29.49         11.23         8.14 o
  14   2   3        208.07        218.03        12.71 o
  15   2   3        445.76        443.61        19.34 o
  16   2   3         35.32         20.05        15.07 o
  17   2   3         68.50         64.11        20.10 o
 -18   3   3          3.01         49.74        46.00 o
 -17   3   3        424.18        548.21        42.84 o
 -16   3   3        318.72        377.55        25.86 o
 -15   3   3        122.82         79.17        14.68 o
 -14   3   3        343.91        296.22        22.12 o
 -13   3   3        446.68        453.70        16.58 o
 -12   3   3        138.25        121.65        10.52 o
 -11   3   3        235.15        225.81        10.36 o
 -10   3   3        636.42        591.22        15.42 o
  -9   3   3       1110.75       1007.36        18.43 o
  -8   3   3        133.81         50.91         5.60 o
  -7   3   3        317.95        373.84         9.08 o
  -6   3   3         26.87         45.06         4.06 o
  -5   3   3        533.43        425.80         8.85 o
  -4   3   3       1260.85       1127.24        15.22 o
  -3   3   3         24.35          5.82         1.97 o
  -2   3   3       1151.13       1049.87        10.49 o
  -1   3   3       7464.48       6918.77        51.94 o
   0   3   3       4102.55       4518.59        36.56 o
   1   3   3       1376.61       1320.25        11.58 o
   2   3   3        180.46        191.95         3.66 o
   3   3   3       1009.19        667.64         7.92 o
   4   3   3        450.91        329.46         5.49 o
   5   3   3       6734.12       6549.55        49.70 o
   6   3   3          9.26         20.69         3.35 o
   7   3   3         45.79         53.54         3.64 o
   8   3   3        255.15        233.70         7.05 o
   9   3   3       3348.69       3297.87        31.63 o
  10   3   3        445.50        474.92        11.68 o
  11   3   3       1851.81       1925.84        24.62 o
  12   3   3        408.30        375.09        14.53 o
  13   3   3        441.27        441.32        14.49 o
  14   3   3         96.07         76.81         9.74 o
  15   3   3        169.77        176.19        13.38 o
  16   3   3         65.41         69.39        18.45 o
  17   3   3          2.40         -1.48        19.85 o
 -18   4   3         19.54         10.74        28.77 o
 -17   4   3        294.66        367.78        26.88 o
 -16   4   3         83.55         86.33        24.89 o
 -15   4   3         11.27        -14.65        14.65 o
 -14   4   3         38.42         27.50         9.87 o
 -13   4   3        174.83        172.17         9.98 o
 -12   4   3          3.17         -8.05         8.05 o
 -11   4   3        536.33        531.39        16.44 o
 -10   4   3         87.93         90.10         6.84 o
  -9   4   3        810.34        934.03        16.84 o
  -8   4   3         57.05         57.27         4.91 o
  -7   4   3       1121.50       1274.23        16.93 o
  -6   4   3        197.30        240.48         7.20 o
  -5   4   3        545.91        467.05        14.80 o
  -4   4   3        217.27        124.77         4.50 o
  -3   4   3        310.78        377.01         5.95 o
  -2   4   3       5021.29       5082.85        38.73 o
  -1   4   3         90.18        172.90         3.91 o
   0   4   3       1092.25        827.46         8.97 o
   1   4   3       4410.32       4394.87        32.27 o
   2   4   3       3748.11       3253.97        26.38 o
   3   4   3          0.04          7.60         1.97 o
   4   4   3        668.82        849.83         9.97 o
   5   4   3       3666.79       3726.65        31.02 o
   6   4   3        655.47        517.71         8.59 o
   7   4   3        978.54        951.75        12.75 o
   8   4   3         97.33         63.77         5.12 o
   9   4   3        248.77        201.89         7.81 o
  10   4   3        164.70        158.30         7.36 o
  11   4   3         17.66         27.36         6.04 o
  12   4   3         91.86        119.52         9.04 o
  13   4   3          2.56          3.10         8.15 o
  14   4   3         73.17         63.61        10.18 o
  15   4   3         40.37         31.50        12.15 o
  16   4   3        131.72        162.01        16.72 o
  17   4   3         44.49        105.24        26.10 o
 -18   5   3          0.01          3.62        31.15 o
 -17   5   3          7.69        -17.89        22.56 o
 -16   5   3         15.17         20.68        20.26 o
 -15   5   3          1.57        -17.73        18.10 o
 -14   5   3        381.39        452.15        17.88 o
 -13   5   3          0.01         -5.51         8.85 o
 -12   5   3        165.96        191.33        11.59 o
 -11   5   3        449.70        412.54        17.55 o
 -10   5   3        130.73        133.11         8.97 o
  -9   5   3        459.78        397.44        11.31 o
  -8   5   3       1172.83       1319.85        18.74 o
  -7   5   3         46.35         43.62         4.18 o
  -6   5   3       1597.47       2106.63        21.95 o
  -5   5   3        995.01        861.53        11.62 o
  -4   5   3       1732.57       1656.58        15.92 o
  -3   5   3        743.74        860.97         9.84 o
  -2   5   3         44.12         32.05         2.28 o
  -1   5   3        596.11        619.99         7.57 o
   0   5   3       1048.60       1012.83        10.63 o
   1   5   3        195.05        231.77         4.31 o
   2   5   3       3891.35       4610.95        36.42 o
   3   5   3        990.59       1058.28        12.42 o
   4   5   3       2903.41       3242.73        25.20 o
   5   5   3       1244.07       1403.70        15.14 o
   6   5   3        108.33         77.23         3.97 o
   7   5   3         99.26         87.04         4.65 o
   8   5   3        336.48        308.54         8.39 o
   9   5   3        321.16        354.37        10.36 o
  10   5   3        230.33        239.71         9.49 o
  11   5   3          3.45         -0.96         7.08 o
  12   5   3         63.87         70.33         8.31 o
  13   5   3         75.80         50.41        12.05 o
  14   5   3         15.34         13.14        14.26 o
  15   5   3         19.30         28.89        12.27 o
  16   5   3          7.13         19.14        16.62 o
  17   5   3          2.58        -19.95        31.63 o
 -17   6   3         36.23         11.68        25.40 o
 -16   6   3         42.48         87.37        21.25 o
 -15   6   3         13.65          9.20        15.08 o
 -14   6   3         93.50         94.54        13.34 o
 -13   6   3        335.64        317.13        14.16 o
 -12   6   3         20.52          6.24         7.90 o
 -11   6   3        171.71        149.87         8.94 o
 -10   6   3          0.40         -6.11         6.11 o
  -9   6   3        432.85        418.76        11.88 o
  -8   6   3         49.47         34.82         5.03 o
  -7   6   3        801.83        851.62        16.71 o
  -6   6   3        227.28        204.78         6.73 o
  -5   6   3       2371.08       2702.55        24.61 o
  -4   6   3       1527.97       1696.47        16.55 o
  -3   6   3          9.15         20.92         2.62 o
  -2   6   3       1944.47       1943.37        17.54 o
  -1   6   3        525.30        525.42         7.49 o
   0   6   3       3308.21       3996.82        29.03 o
   1   6   3       1086.56       1063.53        12.20 o
   2   6   3       7863.91       8403.05        60.00 o
   3   6   3       5929.65       6442.06        47.66 o
   4   6   3        554.08        562.07         7.28 o
   5   6   3        239.37        231.48         5.05 o
   6   6   3       2033.22       2046.37        21.76 o
   7   6   3        856.03        894.17        13.31 o
   8   6   3       1510.74       1671.92        19.76 o
   9   6   3        317.43        345.20        10.04 o
  10   6   3       1403.81       1383.52        20.42 o
  11   6   3        414.49        435.89        13.15 o
  12   6   3         29.59         23.74         7.88 o
  13   6   3         12.00          9.63         9.24 o
  14   6   3         94.48         82.78        12.46 o
  15   6   3         40.89         56.94        13.91 o
  16   6   3          0.19        -18.51        19.98 o
  17   6   3         62.43         53.74        28.66 o
 -17   7   3          1.56        -11.46        25.44 o
 -16   7   3          8.36         -8.21        22.53 o
 -15   7   3          0.50         11.87        17.65 o
 -14   7   3         81.08         48.36        14.02 o
 -13   7   3        144.35        120.44        10.80 o
 -12   7   3         18.69         22.28         8.54 o
 -11   7   3          0.34         -7.95         7.95 o
 -10   7   3        732.68        736.89        16.74 o
  -9   7   3        366.76        377.05        11.16 o
  -8   7   3        583.53        599.92        12.33 o
  -7   7   3        266.82        310.63         9.10 o
  -6   7   3        292.35        229.94         7.87 o
  -5   7   3       2672.63       2728.37        32.54 o
  -4   7   3         92.98         48.51         3.39 o
  -3   7   3       2777.23       3188.05        25.67 o
  -2   7   3         86.48         61.13         3.16 o
  -1   7   3       1992.69       1722.08        16.28 o
   0   7   3        888.08        935.14        10.42 o
   1   7   3       4520.99       5309.62        37.80 o
   2   7   3       2261.33       2333.04        21.90 o
   3   7   3        137.08         80.23         3.66 o
   4   7   3         35.84         54.29         3.34 o
   5   7   3        134.73        182.76         6.21 o
   6   7   3        489.44        602.27        10.40 o
   7   7   3        375.05        407.29         9.17 o
   8   7   3        575.30        633.04        12.23 o
   9   7   3         48.79         45.80         5.75 o
  10   7   3        352.06        342.95        11.67 o
  11   7   3        410.59        387.46        13.28 o
  12   7   3          4.84         -2.20         8.13 o
  13   7   3         10.17         10.82        11.36 o
  14   7   3        163.61        178.58        12.96 o
  15   7   3         60.35         46.28        13.93 o
  16   7   3         35.04         19.25        20.04 o
 -17   8   3        148.24        145.57        30.43 o
 -16   8   3         66.29         58.66        22.40 o
 -15   8   3        166.63        189.45        23.69 o
 -14   8   3         39.01         24.91        15.34 o
 -13   8   3        144.15        197.69        20.96 o
 -12   8   3        175.16        164.61        10.69 o
 -11   8   3        472.19        487.82        15.83 o
 -10   8   3        624.93        676.92        15.64 o
  -9   8   3        240.00        198.88         8.80 o
  -8   8   3        239.14        266.03        11.75 o
  -7   8   3       2986.08       3142.67        31.78 o
  -6   8   3        319.03        254.72         8.43 o
  -5   8   3        908.90        849.49        13.14 o
  -4   8   3       1461.22       1616.15        16.63 o
  -3   8   3       4396.51       5244.81        38.98 o
  -2   8   3         89.95         64.15         3.56 o
  -1   8   3       2800.63       2495.33        22.08 o
   0   8   3        607.65        674.22         9.10 o
   1   8   3        591.55        741.30         9.48 o
   2   8   3        973.94        866.04        11.05 o
   3   8   3        976.11        951.71        11.86 o
   4   8   3        308.15        321.21         8.47 o
   5   8   3         97.09        114.38         4.91 o
   6   8   3         11.02         14.89         3.50 o
   7   8   3         67.37         63.81         4.52 o
   8   8   3        317.91        300.33        12.06 o
   9   8   3        182.47        146.27         7.71 o
  10   8   3        317.95        328.75        14.61 o
  11   8   3        172.18        171.76         9.41 o
  12   8   3        176.37        177.96         9.87 o
  13   8   3          1.09          8.10        10.50 o
  14   8   3        109.76        136.59        12.88 o
  15   8   3        510.93        609.52        29.39 o
  16   8   3          1.31         31.37        22.94 o
 -16   9   3          6.01        -12.97        26.61 o
 -15   9   3          0.04         10.20        27.40 o
 -14   9   3        430.53        575.34        31.32 o
 -13   9   3          0.32         -0.14        13.94 o
 -12   9   3         44.24         59.71        10.78 o
 -11   9   3         79.90         46.86         7.94 o
 -10   9   3       2479.19       2560.49        32.77 o
  -9   9   3        166.06        128.19         7.96 o
  -8   9   3        509.50        582.76        13.35 o
  -7   9   3        257.47        199.13         9.48 o
  -6   9   3          7.20         13.85         4.44 o
  -5   9   3          2.75          3.02         3.81 o
  -4   9   3         32.34         29.14         3.70 o
  -3   9   3        401.28        315.99         7.62 o
  -2   9   3        133.00        208.23         6.27 o
  -1   9   3        348.19        326.26         7.28 o
   0   9   3        149.61        168.80         5.71 o
   1   9   3        441.55        407.75         7.81 o
   2   9   3         55.69         56.71         3.84 o
   3   9   3        185.04        177.83         6.01 o
   4   9   3         12.76         -3.92         4.28 o
   5   9   3        540.79        562.79         9.94 o
   6   9   3        144.85        129.80         5.71 o
   7   9   3          9.08         23.36         5.26 o
   8   9   3       1069.05       1103.63        15.79 o
   9   9   3        870.46        995.52        19.15 o
  10   9   3          0.62         -4.43         6.47 o
  11   9   3        216.35        209.90        11.65 o
  12   9   3         28.97         34.17         9.51 o
  13   9   3          1.94         12.45        10.56 o
  14   9   3         95.83         90.64        13.48 o
  15   9   3         42.71         64.83        18.92 o
  16   9   3          1.67         -9.44        24.06 o
 -16  10   3        219.73        238.43        27.96 o
 -15  10   3         55.22         53.08        29.49 o
 -14  10   3        216.35        268.17        21.53 o
 -13  10   3         10.49         22.58        16.66 o
 -12  10   3          3.30          3.96        11.63 o
 -11  10   3         14.08          6.49         8.75 o
 -10  10   3        335.30        386.29        14.47 o
  -9  10   3         29.40         30.09         7.53 o
  -8  10   3       1276.86       1342.74        22.40 o
  -7  10   3         26.26         28.49         5.39 o
  -6  10   3        303.24        358.42         9.70 o
  -5  10   3         48.68         48.17         4.59 o
  -4  10   3        217.88        145.93         6.09 o
  -3  10   3        954.37       1139.93        14.40 o
  -2  10   3        269.42        325.06         7.85 o
  -1  10   3        130.44        181.88         6.34 o
   0  10   3         89.69         44.39         4.32 o
   1  10   3       1463.60       1468.99        15.81 o
   2  10   3       1111.68       1260.90        15.39 o
   3  10   3         31.49         26.54         3.92 o
   4  10   3        250.35        242.56         7.62 o
   5  10   3        515.95        497.62        10.26 o
   6  10   3        121.53        100.47         5.74 o
   7  10   3        291.82        265.20         8.90 o
   8  10   3         90.75         77.06         6.36 o
   9  10   3          2.58          0.91         5.63 o
  10  10   3         33.97         23.47         7.66 o
  11  10   3          0.24          1.86         8.44 o
  12  10   3        104.26         86.15        11.18 o
  13  10   3        247.41        296.02        16.85 o
  14  10   3          2.36         -7.49        16.62 o
  15  10   3         73.36         81.04        22.01 o
 -15  11   3         55.11         29.28        26.69 o
 -14  11   3         11.03        -19.62        19.62 o
 -13  11   3          6.09         22.04        16.65 o
 -12  11   3         50.88         47.98        13.59 o
 -11  11   3         14.80         49.10        10.87 o
 -10  11   3        129.85        125.11         9.36 o
  -9  11   3        131.87        153.18         8.73 o
  -8  11   3        126.01        136.18         8.59 o
  -7  11   3        155.82        124.05         7.67 o
  -6  11   3         28.10         37.14         5.68 o
  -5  11   3         68.24         48.50         5.22 o
  -4  11   3        402.31        382.30         9.67 o
  -3  11   3        687.96        753.07        12.23 o
  -2  11   3        220.75        189.75         8.42 o
  -1  11   3         94.86         99.27         4.98 o
   0  11   3         46.80         26.75         4.84 o
   1  11   3        745.93        767.38        12.25 o
   2  11   3          0.23         -4.11         4.11 o
   3  11   3        217.23        258.78         8.59 o
   4  11   3         75.26         79.71         5.39 o
   5  11   3        630.12        642.96        12.11 o
   6  11   3        346.72        341.08        10.11 o
   7  11   3         40.58         36.27         5.65 o
   8  11   3          0.04         -6.21         6.21 o
   9  11   3        372.26        350.51        10.66 o
  10  11   3         28.11         23.77         7.00 o
  11  11   3        136.87        142.63         9.34 o
  12  11   3         19.68         35.65        11.94 o
  13  11   3         31.24         60.44        19.80 o
  14  11   3          0.27         -9.92        18.28 o
  15  11   3          0.02          1.46        23.34 o
 -15  12   3          3.22         22.27        26.97 o
 -14  12   3          0.75         -5.27        23.20 o
 -13  12   3         14.68         14.97        20.14 o
 -12  12   3          4.06          6.97        15.45 o
 -11  12   3         12.53         18.91        13.30 o
 -10  12   3         19.73         31.40         9.97 o
  -9  12   3        336.72        314.58        11.95 o
  -8  12   3        123.47        128.36         8.96 o
  -7  12   3        210.79        179.92         8.78 o
  -6  12   3         27.33         10.48         5.80 o
  -5  12   3         32.66         47.65         5.73 o
  -4  12   3        142.86        138.26         6.61 o
  -3  12   3         49.81         53.64         5.34 o
  -2  12   3       1342.17       1530.26        18.21 o
  -1  12   3        149.45        195.52         7.76 o
   0  12   3          6.35         11.78         4.70 o
   1  12   3         41.10         76.46         5.07 o
   2  12   3        222.92        266.63         8.71 o
   3  12   3        120.71        139.89         6.53 o
   4  12   3        387.47        357.37        11.06 o
   5  12   3         34.19         56.62         6.66 o
   6  12   3        325.03        363.77        11.29 o
   7  12   3        153.73        119.02         8.35 o
   8  12   3        282.07        261.81        10.12 o
   9  12   3          6.40          4.47         6.42 o
  10  12   3         24.42         27.11         7.66 o
  11  12   3          7.31         11.25         9.59 o
  12  12   3         39.06         27.83        11.60 o
  13  12   3         56.24         58.65        17.87 o
  14  12   3         21.50         -7.62        32.01 o
 -14  13   3         16.25        -20.37        29.83 o
 -13  13   3        123.79        106.83        20.52 o
 -12  13   3         94.64         90.10        16.38 o
 -11  13   3         17.65          7.12        13.15 o
 -10  13   3         15.67         19.03        12.17 o
  -9  13   3        406.35        400.44        16.66 o
  -8  13   3         61.10         56.78         7.99 o
  -7  13   3         13.86         27.24         7.82 o
  -6  13   3        635.49        593.71        15.18 o
  -5  13   3        594.12        642.73        14.62 o
  -4  13   3         68.97         53.64         6.45 o
  -3  13   3        430.73        362.48        10.96 o
  -2  13   3          0.36         -4.58         5.71 o
  -1  13   3         56.69         71.39         6.36 o
   0  13   3         64.56         39.64         5.20 o
   1  13   3       1777.41       1958.28        22.01 o
   2  13   3          4.21          4.62         5.44 o
   3  13   3        592.85        639.17        13.21 o
   4  13   3         56.17         47.59         6.43 o
   5  13   3       1020.50       1216.07        23.24 o
   6  13   3         95.59         69.52         6.66 o
   7  13   3         11.32         16.18         8.22 o
   8  13   3          0.08         -0.69         7.88 o
   9  13   3        550.66        698.82        18.91 o
  10  13   3          3.85         -8.82         8.82 o
  11  13   3          6.34         -3.18         9.19 o
  12  13   3          8.52        -15.99        15.99 o
  13  13   3         23.59         20.38        20.59 o
  14  13   3         11.01         57.23        62.92 o
 -13  14   3         23.40         49.53        21.23 o
 -12  14   3         25.03         24.46        16.31 o
 -11  14   3          3.19         -1.43        14.12 o
 -10  14   3         18.42         17.10        15.19 o
  -9  14   3        130.33        140.88        12.95 o
  -8  14   3         24.27         22.96         9.27 o
  -7  14   3         36.72         41.14         8.58 o
  -6  14   3         24.43         15.99         7.63 o
  -5  14   3         92.72         84.56         8.73 o
  -4  14   3        354.22        362.16        12.42 o
  -3  14   3        199.31        185.48         8.81 o
  -2  14   3        635.48        658.78        14.28 o
  -1  14   3         23.15         13.10         6.48 o
   0  14   3        616.84        667.56        14.57 o
   1  14   3         41.06         24.33         6.39 o
   2  14   3        176.47        220.87        15.61 o
   3  14   3         57.37         47.83         6.75 o
   4  14   3         25.92         28.92         6.36 o
   5  14   3         34.72         34.93         8.30 o
   6  14   3         65.33         82.58         7.51 o
   7  14   3          5.37         13.68         7.50 o
   8  14   3        177.82        167.66        11.24 o
   9  14   3         17.44         23.35         9.16 o
  10  14   3         64.10         56.56         9.56 o
  11  14   3          7.61          9.26        16.65 o
  12  14   3         74.55         74.55        20.43 o
  13  14   3          0.03        -14.71        27.41 o
 -13  15   3         14.44         37.04        27.99 o
 -12  15   3         68.15         68.27        20.28 o
 -11  15   3          9.62        -10.66        16.09 o
 -10  15   3        133.92        178.75        17.26 o
  -9  15   3          0.30          5.09        13.28 o
  -8  15   3        222.65        235.63        13.68 o
  -7  15   3         21.38         33.41        10.94 o
  -6  15   3          2.30         -8.09        10.44 o
  -5  15   3        419.74        434.81        13.93 o
  -4  15   3        109.48        107.07         9.92 o
  -3  15   3        106.70        126.36         8.29 o
  -2  15   3        145.04        160.88         8.74 o
  -1  15   3         31.61         15.50         7.40 o
   0  15   3        253.08        242.49        10.89 o
   1  15   3         22.62         16.07         6.89 o
   2  15   3         53.75         50.68         7.13 o
   3  15   3          3.40         -7.02         7.02 o
   4  15   3         46.26         30.29         8.02 o
   5  15   3         30.97         13.79         9.48 o
   6  15   3          0.75         -3.84         8.17 o
   7  15   3          3.43        -11.90        11.90 o
   8  15   3        200.79        141.04        10.83 o
   9  15   3         42.06         39.43        11.05 o
  10  15   3        134.00        121.36        17.16 o
  11  15   3          0.49        -19.87        20.79 o
  12  15   3         20.21         24.09        28.67 o
 -12  16   3          2.16         11.57        32.39 o
 -11  16   3          0.57          4.83        18.80 o
 -10  16   3         89.67         88.04        17.92 o
  -9  16   3          0.59          7.96        14.76 o
  -8  16   3          0.80         -1.75        13.25 o
  -7  16   3         67.14         82.32        12.62 o
  -6  16   3         33.49         28.81        11.40 o
  -5  16   3        213.40        200.98        17.86 o
  -4  16   3        138.73        149.89        12.13 o
  -3  16   3         73.71         70.44         9.84 o
  -2  16   3         99.08        114.95         9.01 o
  -1  16   3         23.35         16.63         7.93 o
   0  16   3        108.67        115.99         8.50 o
   1  16   3          1.10         -7.36         8.53 o
   2  16   3         30.43         31.14         8.10 o
   3  16   3          1.58         -8.39         8.39 o
   4  16   3         35.80         22.44         9.22 o
   5  16   3          0.46          6.06         9.68 o
   6  16   3         61.69         54.24        10.30 o
   7  16   3          1.56         -3.45        10.68 o
   8  16   3         75.62         61.82        11.48 o
   9  16   3          4.30        -13.01        18.22 o
  10  16   3         28.25         52.11        20.77 o
  11  16   3          2.34         11.58        34.49 o
 -10  17   3          0.62        -18.63        18.63 o
  -9  17   3          8.56         17.28        16.95 o
  -8  17   3         23.98         36.75        15.16 o
  -7  17   3          9.76         10.20        14.12 o
  -6  17   3          9.17         -4.93        12.61 o
  -5  17   3          5.55          5.14        13.25 o
  -4  17   3        212.85        209.19        12.85 o
  -3  17   3        132.99        149.56        12.07 o
  -2  17   3         39.86         11.18        10.21 o
  -1  17   3         68.88         74.33        12.48 o
   0  17   3         25.24         11.69         9.78 o
   1  17   3          9.93         10.91        11.09 o
   2  17   3          0.59          2.40        10.95 o
   3  17   3          9.75         13.13        11.20 o
   4  17   3         24.45         25.37        11.15 o
   5  17   3          0.41         -7.88        11.13 o
   6  17   3        140.31        116.28        12.51 o
   7  17   3          3.13         16.49        14.07 o
   8  17   3          5.45         15.24        19.97 o
   9  17   3         17.13        -10.17        21.72 o
  10  17   3          9.50        -29.32        29.32 o
  -9  18   3          0.79         11.73        21.21 o
  -8  18   3          8.47        -10.73        20.92 o
  -7  18   3          9.86         -1.43        16.49 o
  -6  18   3         25.48         47.63        15.45 o
  -5  18   3          2.12        -13.45        13.45 o
  -4  18   3         57.44         45.19        14.56 o
  -3  18   3        184.66        160.54        14.13 o
  -2  18   3          2.79         -7.77        12.79 o
  -1  18   3         93.88         70.40        12.34 o
   0  18   3         18.33         13.45        12.50 o
   1  18   3        300.20        342.45        18.82 o
   2  18   3          4.99          9.65        13.75 o
   3  18   3        231.90        182.74        29.79 o
   4  18   3         46.73         68.46        17.74 o
   5  18   3        146.34        151.58        15.47 o
   6  18   3         51.05         49.93        19.03 o
   7  18   3         57.61         -6.28        20.22 o
   8  18   3         21.41         -6.79        24.22 o
  -7  19   3          0.44         36.64        23.65 o
  -6  19   3         19.16        -17.66        17.66 o
  -5  19   3          7.60          8.08        16.24 o
  -4  19   3          2.79         -6.49        20.62 o
  -3  19   3         68.40         31.30        17.70 o
  -2  19   3          1.93          3.19        19.43 o
  -1  19   3         13.75          4.82        16.26 o
   0  19   3        123.99        108.76        16.30 o
   1  19   3        120.29        109.02        18.84 o
   2  19   3          0.19         11.94        16.03 o
   3  19   3          1.24        -17.94        17.94 o
   4  19   3          1.24         22.07        18.88 o
   5  19   3        419.23        539.78        50.51 o
   6  19   3          0.02          7.01        23.14 o
   7  19   3         78.20         82.98        33.60 o
  -5  20   3          2.52        -23.27        23.99 o
  -4  20   3         47.31         28.40        20.86 o
  -3  20   3         13.87          9.89        25.95 o
  -2  20   3         83.14         67.85        18.50 o
  -1  20   3         13.63        -14.50        34.58 o
   0  20   3         37.06         10.02        27.23 o
   1  20   3          0.26          3.05        22.66 o
   2  20   3          9.14        -18.03        27.21 o
   3  20   3         10.15         -3.30        29.29 o
   4  20   3         99.66         46.67        35.46 o
 -18   0   4        194.83        229.17        48.24 o
 -17   0   4          2.78          2.67        36.27 o
 -16   0   4       1084.29       1322.97       118.24 o
 -15   0   4          5.17          6.22        41.32 o
 -14   0   4         43.72         57.10        15.41 o
 -13   0   4         94.22         52.50        12.69 o
 -12   0   4        470.65        416.03        28.72 o
 -11   0   4        629.76        528.42        21.60 o
 -10   0   4       1399.77       1356.41        30.33 o
  -9   0   4        108.15         91.40         9.15 o
  -8   0   4       1522.44       1653.64        52.19 o
  -7   0   4       1456.34       1485.88        29.16 o
  -6   0   4       1113.84       1240.41        22.59 o
  -5   0   4          0.25         14.25         5.62 o
  -4   0   4        344.62        200.30         7.07 o
  -3   0   4        621.23        591.45        10.71 o
  -2   0   4        427.16        495.43        10.63 o
  -1   0   4       9824.32       8770.42       120.90 o
   0   0   4         84.93        126.60        13.27 o
   1   0   4       1071.44        961.19        25.73 o
   2   0   4        333.47        429.03        19.71 o
   3   0   4       5311.03       5303.82        77.36 o
   5   0   4       3370.57       3343.70        53.65 o
   6   0   4        839.56        866.53        14.35 o
   7   0   4        142.90        145.73         6.95 o
   8   0   4          5.05          4.06         4.55 o
   9   0   4       2053.49       1953.65        44.04 o
  10   0   4        953.54        990.12        20.55 o
  11   0   4        518.54        487.20        16.48 o
  12   0   4        323.95        363.77        18.47 o
  13   0   4        245.39        267.54        17.49 o
  14   0   4         38.50         28.45        14.00 o
  15   0   4          9.59          0.14        20.46 o
  16   0   4         44.64         89.62        22.00 o
  17   0   4         16.63        -17.55        93.81 o
 -18   1   4          4.46         26.44        30.73 o
 -17   1   4        120.88        114.86        53.10 o
 -16   1   4         51.20         25.44        20.14 o
 -15   1   4        124.11         63.58        21.96 o
 -14   1   4         21.47          4.01        10.22 o
 -13   1   4         44.24         44.01         9.05 o
 -12   1   4         15.50         -1.93         9.04 o
 -11   1   4        103.70         93.07         8.34 o
 -10   1   4        545.14        565.47        14.22 o
  -9   1   4          4.49          5.04         5.46 o
  -8   1   4         10.20          6.67         4.06 o
  -7   1   4       1492.26       1541.99        19.92 o
  -6   1   4        492.50        462.33         9.22 o
  -5   1   4        343.42        605.70        15.92 o
  -4   1   4       2308.11       2237.24        21.43 o
  -3   1   4       2516.51       2453.32        19.76 o
  -2   1   4          2.14          2.00         1.17 o
  -1   1   4         45.48        136.94         3.51 o
   0   1   4          8.99         50.34         6.56 o
   1   1   4         90.96        117.04         6.78 o
   2   1   4       6721.95       6422.85        55.87 o
   3   1   4        528.43        638.30        10.10 o
   4   1   4        338.06        307.45         6.49 o
   5   1   4       1355.70       1339.71        13.29 o
   6   1   4       4492.85       4447.09        36.63 o
   7   1   4        609.89        565.56         9.08 o
   8   1   4        341.06        314.79         7.38 o
   9   1   4        344.09        319.11         8.35 o
  10   1   4        344.29        380.15        10.47 o
  11   1   4        369.20        370.74        14.54 o
  12   1   4         90.25         80.08         7.72 o
  13   1   4        344.44        341.52        14.52 o
  14   1   4         36.07         40.52        10.16 o
  15   1   4         71.88         55.54        13.95 o
  16   1   4          0.18         -4.25        16.71 o
  17   1   4         11.53         13.45        25.54 o
 -18   2   4         13.43         33.93        27.65 o
 -17   2   4         25.37         17.84        27.63 o
 -16   2   4          3.54         -2.62        19.99 o
 -15   2   4         18.95         25.67        19.90 o
 -14   2   4        347.14        332.23        19.03 o
 -13   2   4        703.31        649.83        18.82 o
 -12   2   4        172.73        154.55        10.27 o
 -11   2   4       1167.75       1213.47        21.63 o
 -10   2   4        327.86        308.80        12.02 o
  -9   2   4       1318.99       1408.51        21.12 o
  -8   2   4         36.94          9.84         4.82 o
  -7   2   4       1326.62       1438.25        19.23 o
  -6   2   4         50.02         17.22         3.50 o
  -5   2   4       4540.46       4813.89        40.32 o
  -4   2   4       1786.33       1694.12        18.19 o
  -3   2   4       2178.43       1794.32        17.71 o
  -2   2   4        293.22        293.23         4.31 o
  -1   2   4        258.52        185.21         5.02 o
   0   2   4       4798.21       4851.17        46.58 o
   1   2   4       3238.13       3596.40        38.75 o
   2   2   4         44.90         21.89         2.46 o
   3   2   4         41.03          8.46         2.25 o
   4   2   4       2304.69       2369.75        20.64 o
   5   2   4        203.02        220.57         4.71 o
   6   2   4        136.82        149.21         5.37 o
   7   2   4          7.68         21.03         3.01 o
   8   2   4       1310.31       1322.33        16.21 o
   9   2   4        103.85         69.73         5.29 o
  10   2   4        155.74        116.05         6.39 o
  11   2   4        352.05        384.05        12.57 o
  12   2   4        317.57        287.58        11.86 o
  13   2   4          0.21         -2.50         8.43 o
  14   2   4        137.42        124.49        10.75 o
  15   2   4         28.36         49.66        13.25 o
  16   2   4        125.33         97.52        15.87 o
  17   2   4         17.07        -14.79        28.01 o
 -18   3   4         41.85         76.03        37.27 o
 -17   3   4         40.36         76.09        21.91 o
 -16   3   4         18.09          9.94        17.88 o
 -15   3   4         16.11         -8.18        16.24 o
 -14   3   4        155.94        177.58        11.82 o
 -13   3   4         12.55         13.91         8.88 o
 -12   3   4         16.43         -0.61         8.14 o
 -11   3   4         27.88         22.07         8.25 o
 -10   3   4        210.72        196.09        10.02 o
  -9   3   4        222.03        230.12         9.59 o
  -8   3   4        342.38        377.34        13.44 o
  -7   3   4        307.48        353.79         8.72 o
  -6   3   4       2139.35       2139.43        22.48 o
  -5   3   4        204.87        246.47         7.04 o
  -4   3   4         28.84         29.86         3.99 o
  -3   3   4         61.22         66.71         3.21 o
  -2   3   4       1981.57       1970.87        17.79 o
  -1   3   4         71.18        122.55         4.17 o
   0   3   4        885.56        911.11        10.84 o
   1   3   4        261.46        303.67         7.44 o
   2   3   4       2167.84       2294.80        22.49 o
   3   3   4        155.03        165.26         4.12 o
   4   3   4        449.90        521.87         6.01 o
   5   3   4         55.16         79.60         3.80 o
   6   3   4        272.19        253.28         5.93 o
   7   3   4         82.05         81.06         4.12 o
   8   3   4          0.55         -3.40         3.40 o
   9   3   4         32.32         25.13         4.90 o
  10   3   4       1030.15       1018.28        15.78 o
  11   3   4        146.58        145.73         8.74 o
  12   3   4        161.92        147.37         9.23 o
  13   3   4         91.92         80.83         9.05 o
  14   3   4         78.36         60.58         9.79 o
  15   3   4          1.67        -12.48        12.48 o
  16   3   4         64.19         80.93        15.62 o
  17   3   4         67.61         63.99        38.84 o
 -18   4   4         49.89         71.82        46.06 o
 -17   4   4         34.38         52.71        22.96 o
 -16   4   4        126.35         97.36        18.99 o
 -15   4   4        189.47        155.78        22.51 o
 -14   4   4        361.03        321.60        23.94 o
 -13   4   4         96.64        109.35         9.35 o
 -12   4   4        805.16        714.54        17.66 o
 -11   4   4         11.62         23.98         6.50 o
 -10   4   4        809.83        907.21        17.14 o
  -9   4   4        590.94        607.24        12.93 o
  -8   4   4        263.29        246.72         9.36 o
  -7   4   4       1469.19       1629.37        19.91 o
  -6   4   4       1009.52        967.74        13.42 o
  -5   4   4       1351.62       1644.42        17.85 o
  -4   4   4         31.82         12.76         2.94 o
  -3   4   4       3395.52       3269.83        27.18 o
  -2   4   4        418.23        477.99         6.80 o
  -1   4   4        682.47        736.08         8.61 o
   0   4   4         19.25         18.37         2.14 o
   1   4   4       2008.67       2090.98        18.91 o
   2   4   4          4.34         10.99         2.23 o
   3   4   4         31.93         14.32         1.95 o
   4   4   4        753.63        832.22        10.44 o
   5   4   4          5.33         13.28         2.18 o
   6   4   4         68.80         96.64         4.61 o
   7   4   4        383.33        407.75         8.19 o
   8   4   4       2288.43       2289.12        24.22 o
   9   4   4          0.23         -4.24         4.24 o
  10   4   4        222.54        227.04         9.20 o
  11   4   4          1.03         13.86         6.71 o
  12   4   4        596.41        585.77        17.10 o
  13   4   4          0.95         -8.43         8.43 o
  14   4   4        114.89        119.29        12.54 o
  15   4   4          0.52        -14.51        14.51 o
  16   4   4        252.74        280.03        23.22 o
  17   4   4         31.99         38.26        25.65 o
 -17   5   4         37.56         57.71        36.45 o
 -16   5   4          0.20          4.75        18.11 o
 -15   5   4         26.25         35.20        15.60 o
 -14   5   4         84.61         89.30        12.11 o
 -13   5   4        152.73        229.33        12.10 o
 -12   5   4         84.21         88.64         8.94 o
 -11   5   4        240.01        192.93        10.11 o
 -10   5   4       1139.47       1241.16        20.06 o
  -9   5   4       1378.51       1429.57        21.26 o
  -8   5   4         71.01         82.04         5.64 o
  -7   5   4       1005.05        955.00        15.29 o
  -6   5   4       3456.84       3673.67        36.76 o
  -5   5   4         19.41         26.02         3.18 o
  -4   5   4       1388.50       1584.38        19.46 o
  -3   5   4        447.18        313.58         6.41 o
  -2   5   4        304.72        347.18         6.60 o
  -1   5   4       1486.11       1198.66        12.79 o
   0   5   4       4474.10       4304.13        33.78 o
   1   5   4          3.63         11.04         2.34 o
   2   5   4        938.04        940.96        11.06 o
   3   5   4        363.18        379.22         6.71 o
   4   5   4         10.71          2.01         3.11 o
   5   5   4          2.93          3.73         3.13 o
   6   5   4         57.95         81.27         4.10 o
   7   5   4         72.30         70.98         4.44 o
   8   5   4        104.51        129.48         5.84 o
   9   5   4        404.71        374.68         9.75 o
  10   5   4         92.58         64.99         6.27 o
  11   5   4         49.94         46.19         7.25 o
  12   5   4         13.67         12.45         7.18 o
  13   5   4        340.09        364.43        15.12 o
  14   5   4         14.15         21.98        10.31 o
  15   5   4        256.30        307.47        15.87 o
  16   5   4         30.71         39.37        17.73 o
  17   5   4          8.11         14.65        27.45 o
 -17   6   4         73.17         57.44        25.49 o
 -16   6   4        215.19        225.89        21.95 o
 -15   6   4         41.72         36.99        15.94 o
 -14   6   4         63.20         67.10        13.07 o
 -13   6   4          6.10         -3.94         9.46 o
 -12   6   4        595.80        672.50        21.99 o
 -11   6   4         18.58         19.31         8.19 o
 -10   6   4       1005.78       1009.63        19.84 o
  -9   6   4        292.88        301.32        10.62 o
  -8   6   4          7.46         11.08         4.70 o
  -7   6   4        169.08        131.81         6.45 o
  -6   6   4        505.43        522.87        10.59 o
  -5   6   4         61.48        106.09         4.88 o
  -4   6   4        250.69        247.43         7.32 o
  -3   6   4        137.51         90.61         4.47 o
  -2   6   4          2.80         -2.39         2.39 o
  -1   6   4       2398.82       2530.90        21.92 o
   0   6   4         71.63         98.77         4.78 o
   1   6   4       1239.70       1482.78        14.49 o
   2   6   4        640.52        897.31        11.99 o
   3   6   4       7274.75       7739.34        58.86 o
   4   6   4         45.40         63.72         3.94 o
   5   6   4        790.69        689.53        11.28 o
   6   6   4       1291.23       1358.04        17.11 o
   7   6   4        240.39        226.75         7.88 o
   8   6   4          7.31         18.34         3.95 o
   9   6   4        932.19        996.15        15.28 o
  10   6   4         16.93         14.26         5.73 o
  11   6   4        126.39        103.60         8.02 o
  12   6   4        236.20        216.91        13.88 o
  13   6   4        183.09        167.82        10.56 o
  14   6   4          4.04          4.36        11.70 o
  15   6   4         43.39         45.57        14.61 o
  16   6   4        103.46        135.52        22.20 o
 -17   7   4         73.50         77.60        30.46 o
 -16   7   4        121.89        124.17        24.92 o
 -15   7   4        117.32         88.30        18.48 o
 -14   7   4        156.30        182.21        16.10 o
 -13   7   4        174.78        183.45        12.64 o
 -12   7   4          4.71         -8.58         8.58 o
 -11   7   4        282.14        233.81        13.77 o
 -10   7   4        226.90        241.67        10.65 o
  -9   7   4        545.57        553.16        13.48 o
  -8   7   4        105.47         78.68         5.89 o
  -7   7   4         83.15         96.30         5.81 o
  -6   7   4        147.02        197.03         7.97 o
  -5   7   4        294.28        219.86         6.38 o
  -4   7   4       2212.25       2222.20        20.73 o
  -3   7   4        475.03        510.69         8.31 o
  -2   7   4       1756.52       2130.11        19.37 o
  -1   7   4       2047.12       2376.57        20.70 o
   0   7   4       4081.66       4367.97        33.23 o
   1   7   4       2581.37       2701.07        22.92 o
   2   7   4       3319.42       3175.41        28.42 o
   3   7   4       1197.72       1261.94        15.00 o
   4   7   4         57.79        111.17         5.36 o
   5   7   4        458.23        498.11         9.82 o
   6   7   4       2701.37       2702.40        28.19 o
   7   7   4        593.64        475.64         8.91 o
   8   7   4        194.51        157.29         6.59 o
   9   7   4        396.00        375.78        10.95 o
  10   7   4        716.14        768.47        23.27 o
  11   7   4        399.51        357.91        12.60 o
  12   7   4         19.13         18.33         8.10 o
  13   7   4        160.70        172.84        13.98 o
  14   7   4         52.82         34.35        13.88 o
  15   7   4          0.07          1.03        16.33 o
  16   7   4          2.27         -1.86        21.55 o
 -17   8   4          2.21         28.82        56.67 o
 -16   8   4          0.60         26.10        22.08 o
 -15   8   4         25.41         29.41        18.48 o
 -14   8   4          0.17         -4.69        14.98 o
 -13   8   4          2.39         -3.94        11.72 o
 -12   8   4        170.69        168.12        11.76 o
 -11   8   4         30.19         21.04         8.05 o
 -10   8   4         11.40         17.12         7.75 o
  -9   8   4        307.46        321.88        12.39 o
  -8   8   4         37.81         31.79         5.56 o
  -7   8   4         29.94         22.47         4.83 o
  -6   8   4          4.23          0.93         4.10 o
  -5   8   4         25.95         24.39         3.72 o
  -4   8   4         40.95         23.57         3.39 o
  -3   8   4          0.05          3.88         2.87 o
  -2   8   4        562.74        634.25         9.52 o
  -1   8   4        544.84        599.19         8.97 o
   0   8   4         81.57         60.38         3.27 o
   1   8   4        799.77        891.97        11.11 o
   2   8   4          3.30         -1.78         3.24 o
   3   8   4       1400.86       1346.45        16.37 o
   4   8   4        265.98        210.11         7.52 o
   5   8   4         23.13         39.26         4.27 o
   6   8   4        107.02        118.46         6.18 o
   7   8   4          5.70          2.59         5.27 o
   8   8   4        328.76        312.29         9.23 o
   9   8   4         53.00         50.65         7.22 o
  10   8   4         45.09         30.49         6.51 o
  11   8   4          5.61         -1.10         7.04 o
  12   8   4          5.00         -5.10         9.33 o
  13   8   4          0.03         17.22        11.05 o
  14   8   4         15.08         25.92        14.72 o
  15   8   4          0.04          5.52        16.79 o
  16   8   4         17.50         -8.41        23.88 o
 -16   9   4         32.82         24.79        25.32 o
 -15   9   4         27.47         14.78        19.94 o
 -14   9   4          0.32         12.80        16.57 o
 -13   9   4          4.59         10.36        13.59 o
 -12   9   4        242.36        243.25        13.95 o
 -11   9   4        310.24        304.48        13.04 o
 -10   9   4          7.19         21.30         7.96 o
  -9   9   4         21.60         22.13         8.53 o
  -8   9   4        252.87        247.24        10.40 o
  -7   9   4        667.37        694.36        13.38 o
  -6   9   4        565.71        611.67        11.84 o
  -5   9   4        176.16        171.13         6.79 o
  -4   9   4        558.34        602.22        10.53 o
  -3   9   4         39.91          9.35         3.45 o
  -2   9   4        402.24        433.73         8.50 o
  -1   9   4        572.89        647.60        10.15 o
   0   9   4        889.88       1159.13        13.61 o
   1   9   4        213.06        228.48         6.16 o
   2   9   4       1000.84        917.43        12.51 o
   3   9   4       1482.93       1577.25        16.89 o
   4   9   4        656.31        713.92        13.66 o
   5   9   4        276.02        216.62         8.01 o
   6   9   4        230.21        242.12        13.05 o
   7   9   4       2147.34       2238.88        29.08 o
   8   9   4         18.32         25.07         6.26 o
   9   9   4         21.09         19.35         5.47 o
  10   9   4         57.61         53.94         5.58 o
  11   9   4        253.66        225.82         9.99 o
  12   9   4        176.51        187.37        11.78 o
  13   9   4          3.17         17.20        10.82 o
  14   9   4         80.95         80.63        16.11 o
  15   9   4          3.58        -19.60        19.60 o
 -16  10   4        396.21        543.66       128.29 o
 -15  10   4         38.30         85.86        21.08 o
 -14  10   4          0.63          2.33        20.08 o
 -13  10   4         22.76         69.53        15.40 o
 -12  10   4        275.06        253.00        25.19 o
 -11  10   4          8.12         10.02         9.13 o
 -10  10   4          7.40          9.95         8.46 o
  -9  10   4        125.08        132.75         8.94 o
  -8  10   4        105.98         77.04         8.20 o
  -7  10   4         29.27         14.73         6.55 o
  -6  10   4          6.36         -3.17         4.65 o
  -5  10   4        239.07        266.64        10.77 o
  -4  10   4        137.46         92.91         5.29 o
  -3  10   4          2.70         11.98         3.83 o
  -2  10   4         17.00          5.22         3.80 o
  -1  10   4         62.58         65.77         4.28 o
   0  10   4        117.76         88.39         4.57 o
   1  10   4         11.73         28.41         3.48 o
   2  10   4         42.09         48.92         4.02 o
   3  10   4        505.26        536.52         9.80 o
   4  10   4        544.11        540.65        12.28 o
   5  10   4        331.01        330.41        10.11 o
   6  10   4        138.02        114.38         7.18 o
   7  10   4        125.27        147.69         9.57 o
   8  10   4         52.41         34.36         4.67 o
   9  10   4        748.78        797.68        15.51 o
  10  10   4         31.97         32.69         5.14 o
  11  10   4          4.96          8.64         6.31 o
  12  10   4         26.32         23.31         8.39 o
  13  10   4          4.62         13.56        15.24 o
  14  10   4          9.09         17.27        16.72 o
  15  10   4          1.84        -25.23        25.23 o
 -15  11   4         23.58         22.97        29.79 o
 -14  11   4         73.65         75.09        27.14 o
 -13  11   4        112.75        134.53        18.00 o
 -12  11   4         49.19         42.10        15.04 o
 -11  11   4        149.49        168.22        12.33 o
 -10  11   4        199.11        175.03        10.77 o
  -9  11   4        160.43        135.79         9.73 o
  -8  11   4        334.52        304.28        13.47 o
  -7  11   4        427.22        430.99        13.90 o
  -6  11   4        651.86        648.19        13.52 o
  -5  11   4          0.60         -4.96         4.96 o
  -4  11   4         84.95         48.38         5.05 o
  -3  11   4        184.27        147.35         6.89 o
  -2  11   4        551.06        644.98        12.22 o
  -1  11   4        755.66        812.93        12.57 o
   0  11   4       1070.98        939.02        13.42 o
   1  11   4        425.32        375.98         8.89 o
   2  11   4          0.62          3.90         4.06 o
   3  11   4        465.57        563.33        10.61 o
   4  11   4         63.59        104.33         5.76 o
   5  11   4         92.98        100.71         6.34 o
   6  11   4         13.87          8.41         6.86 o
   7  11   4          8.11          1.23         7.25 o
   8  11   4         74.97         83.61         8.28 o
   9  11   4        604.54        603.66        18.12 o
  10  11   4        103.31        113.22         8.56 o
  11  11   4         73.86         56.55        11.33 o
  12  11   4        137.80        168.14        13.30 o
  13  11   4        191.57        228.52        18.76 o
  14  11   4         64.80         34.32        21.38 o
 -15  12   4         37.76        -19.45        52.31 o
 -14  12   4        105.52        128.81        22.28 o
 -13  12   4         29.44         60.41        20.30 o
 -12  12   4          4.54        -10.76        21.29 o
 -11  12   4         94.79        117.49        13.19 o
 -10  12   4        127.11        155.25        12.39 o
  -9  12   4        911.47        986.94        21.80 o
  -8  12   4        310.00        290.77        12.56 o
  -7  12   4        208.64        225.74         9.91 o
  -6  12   4         64.27         40.01         6.84 o
  -5  12   4        160.05        200.09         8.18 o
  -4  12   4       1145.67       1057.31        16.45 o
  -3  12   4        943.67        975.28        16.53 o
  -2  12   4        191.68        145.71         6.72 o
  -1  12   4        311.71        359.74         9.95 o
   0  12   4        204.00        204.46         7.63 o
   1  12   4       1092.39       1077.17        15.08 o
   2  12   4          1.04         13.60         5.00 o
   3  12   4        300.54        326.49         9.52 o
   4  12   4        268.48        283.53         9.43 o
   5  12   4         53.09         52.61         6.62 o
   6  12   4        154.09        132.00         9.28 o
   7  12   4        207.63        219.27        10.07 o
   8  12   4        364.24        368.07        19.46 o
   9  12   4          1.39          1.63         9.83 o
  10  12   4         25.74          1.31        12.62 o
  11  12   4          6.37          3.31        14.10 o
  12  12   4        156.39        171.24        16.58 o
  13  12   4         49.48         18.44        27.18 o
  14  12   4         89.17         62.08        24.14 o
 -14  13   4         32.16         65.27        36.58 o
 -13  13   4          0.22         23.50        20.36 o
 -12  13   4         45.54         51.01        27.34 o
 -11  13   4          6.74         40.01        13.27 o
 -10  13   4          0.08         -8.87        11.68 o
  -9  13   4          0.22         -8.85         9.96 o
  -8  13   4         15.13          3.94         8.33 o
  -7  13   4          0.85          6.07         8.69 o
  -6  13   4         49.55         32.46         8.04 o
  -5  13   4         59.20         60.35         6.77 o
  -4  13   4          8.52          9.94         7.17 o
  -3  13   4         94.96         87.02         7.17 o
  -2  13   4        438.19        486.48        12.06 o
  -1  13   4         70.38         66.52         6.15 o
   0  13   4        116.87        121.74         7.12 o
   1  13   4        159.01        126.27         6.96 o
   2  13   4          0.07          1.27         6.29 o
   3  13   4        193.54        162.71         8.05 o
   4  13   4        176.97        168.65         7.98 o
   5  13   4          2.25         -5.16         5.16 o
   6  13   4         24.92         14.44         8.71 o
   7  13   4         45.18         59.29         5.83 o
   8  13   4          9.03         -9.10        10.81 o
   9  13   4        376.32        430.46        20.51 o
  10  13   4         68.11         74.60        13.69 o
  11  13   4          8.26         36.07        15.16 o
  12  13   4         34.50         40.34        17.71 o
  13  13   4        157.47        152.59        23.26 o
 -13  14   4         25.20         28.64        24.82 o
 -12  14   4         20.47         43.00        18.44 o
 -11  14   4         20.22         15.22        14.73 o
 -10  14   4          1.02          1.21        13.25 o
  -9  14   4         24.86         23.39        11.58 o
  -8  14   4         54.05         49.73         9.94 o
  -7  14   4         71.15         86.46         9.72 o
  -6  14   4          4.49          2.15         7.57 o
  -5  14   4          2.30          1.09         7.35 o
  -4  14   4         78.37         57.79         7.37 o
  -3  14   4        807.66        714.90        15.07 o
  -2  14   4         11.13         26.38         7.08 o
  -1  14   4        129.94        146.14         7.98 o
   0  14   4         35.61         19.71         6.61 o
   1  14   4        400.46        337.49        11.86 o
   2  14   4        132.43        105.55         7.58 o
   3  14   4        291.52        331.83        13.14 o
   4  14   4        343.90        362.20        12.97 o
   5  14   4        341.18        325.66        14.85 o
   6  14   4         52.63         55.20         9.49 o
   7  14   4          0.04         20.24        11.24 o
   8  14   4        202.00        227.01        17.26 o
   9  14   4        132.80        128.47        15.02 o
  10  14   4         10.97         34.27        14.45 o
  11  14   4         45.11         50.98        17.93 o
  12  14   4         40.98         36.42        21.93 o
 -12  15   4          0.56         -5.87        21.64 o
 -11  15   4          0.06         12.68        27.11 o
 -10  15   4          1.30          1.22        15.29 o
  -9  15   4         40.90         13.19        13.83 o
  -8  15   4          0.10         -9.41        11.39 o
  -7  15   4        154.89        149.68        11.40 o
  -6  15   4        210.01        218.62        11.36 o
  -5  15   4         16.30         18.80         8.78 o
  -4  15   4         33.79         21.90         7.89 o
  -3  15   4        401.65        408.48        17.13 o
  -2  15   4         39.89         28.87         7.84 o
  -1  15   4         14.49         16.61         8.93 o
   0  15   4         13.93         21.74         7.38 o
   1  15   4        350.71        339.99        12.16 o
   2  15   4          9.19         14.38         7.36 o
   3  15   4         13.28         26.41         7.30 o
   4  15   4          5.93         21.63         7.14 o
   5  15   4         96.62        107.90         8.75 o
   6  15   4          6.28          4.61         9.03 o
   7  15   4         62.70         66.86        13.63 o
   8  15   4          6.59        -13.79        13.79 o
   9  15   4          0.82         15.98        15.37 o
  10  15   4        111.45         76.41        18.04 o
  11  15   4         87.20         76.20        21.33 o
 -11  16   4          4.63         30.57        22.38 o
 -10  16   4         59.21         47.61        19.22 o
  -9  16   4        125.24        117.07        16.47 o
  -8  16   4         40.90         42.55        13.91 o
  -7  16   4         40.78         35.74        12.60 o
  -6  16   4         95.24        120.56        11.28 o
  -5  16   4         98.37         89.63        10.99 o
  -4  16   4         71.79         76.92        10.02 o
  -3  16   4         10.67         -6.39         9.46 o
  -2  16   4          0.58         -6.02         8.69 o
  -1  16   4        389.05        398.50        19.59 o
   0  16   4        108.64        144.27         9.88 o
   1  16   4         82.14         53.32         9.28 o
   2  16   4        169.71        166.80        11.89 o
   3  16   4        223.33        225.30        18.41 o
   4  16   4        104.52        110.15        10.18 o
   5  16   4         92.68         82.62        10.02 o
   6  16   4         76.93         91.80         9.92 o
   7  16   4         73.56         73.21        14.41 o
   8  16   4          2.65        -16.10        16.10 o
   9  16   4        278.81        271.79        22.07 o
  10  16   4         48.78         79.82        22.34 o
 -10  17   4          0.14        -13.79        23.70 o
  -9  17   4         62.99         49.32        18.53 o
  -8  17   4          0.08          2.26        15.60 o
  -7  17   4         14.24        -10.86        14.46 o
  -6  17   4         43.60         52.32        13.29 o
  -5  17   4          5.79         12.71        12.12 o
  -4  17   4         48.28         52.97        11.48 o
  -3  17   4        131.22        116.81        12.09 o
  -2  17   4          1.80        -10.35        11.10 o
  -1  17   4         27.27         18.37        11.05 o
   0  17   4          0.51         25.88         9.99 o
   1  17   4         43.84         54.95        14.62 o
   2  17   4         93.34        106.15        11.62 o
   3  17   4          1.57          1.44        11.87 o
   4  17   4         36.51         46.67        11.07 o
   5  17   4         12.95          9.36        19.56 o
   6  17   4         95.67         86.15        17.22 o
   7  17   4         34.54         39.41        17.18 o
   8  17   4          0.91        -15.41        22.05 o
   9  17   4          2.38          0.61        24.95 o
  -9  18   4          9.82          8.37        28.12 o
  -8  18   4          2.77          0.99        18.94 o
  -7  18   4          8.92         32.40        18.09 o
  -6  18   4         15.10         33.68        15.76 o
  -5  18   4          0.19         12.66        13.77 o
  -4  18   4         99.72        127.30        14.40 o
  -3  18   4         49.32         36.20        13.23 o
  -2  18   4         36.03          6.63        12.93 o
  -1  18   4        100.83        122.49        13.45 o
   0  18   4          0.20         -0.42        13.79 o
   1  18   4        203.84        251.99        16.63 o
   2  18   4          2.94          5.62        15.19 o
   3  18   4          0.01        -15.29        15.29 o
   4  18   4         11.23         14.29        16.03 o
   5  18   4          4.23          6.98        17.61 o
   6  18   4          5.14         -2.02        24.97 o
   7  18   4         45.01         49.42        22.15 o
   8  18   4         30.73         -5.36        29.19 o
  -7  19   4        212.78        209.38        25.03 o
  -6  19   4         15.78         45.34        21.57 o
  -5  19   4         30.27         21.84        23.18 o
  -4  19   4          7.09         -1.00        16.15 o
  -3  19   4          6.66          4.97        15.59 o
  -2  19   4         85.64         93.01        16.53 o
  -1  19   4          0.55          2.18        16.53 o
   0  19   4         28.02         23.30        23.65 o
   1  19   4         55.84         35.26        15.58 o
   2  19   4          3.45         -6.91        16.91 o
   3  19   4          0.92         -3.74        19.83 o
   4  19   4          3.63          4.40        24.27 o
   5  19   4          1.25        -25.60        25.60 o
   6  19   4         51.35         52.81        29.65 o
  -4  20   4          1.60         -7.34        24.34 o
  -3  20   4          3.92         37.17        22.59 o
  -2  20   4         45.39         44.41        29.98 o
  -1  20   4         11.79        -20.75        20.75 o
   0  20   4          3.33        -24.78        24.78 o
   1  20   4          1.84          6.96        26.82 o
   2  20   4          0.91        -26.81        26.81 o
   3  20   4          3.23         28.90        30.06 o
 -18   1   5         74.04         85.66        43.15 o
 -17   1   5        132.00        156.62        24.79 o
 -16   1   5         15.19         16.93        22.71 o
 -15   1   5          1.98        -15.88        15.88 o
 -14   1   5         58.68         58.12        11.43 o
 -13   1   5        641.59        650.97        18.82 o
 -12   1   5         67.17         78.58         9.86 o
 -11   1   5         91.15         83.10         7.77 o
 -10   1   5          0.05          7.25         6.60 o
  -9   1   5       1080.79       1193.49        19.59 o
  -8   1   5        646.51        737.76        12.92 o
  -7   1   5        415.17        345.24         8.61 o
  -6   1   5          7.82          9.73         2.81 o
  -5   1   5       4787.34       4596.64        40.21 o
  -4   1   5       1262.33       1403.18        14.19 o
  -3   1   5        332.99        251.56         4.73 o
  -2   1   5        543.83        429.48         7.77 o
  -1   1   5        641.64        571.74         8.11 o
   0   1   5       1919.21       1805.58        43.41 o
   1   1   5       1673.83       1490.82        29.66 o
   2   1   5        458.17        526.19         9.19 o
   3   1   5        235.35        207.16         4.99 o
   4   1   5        545.67        702.16        10.09 o
   5   1   5        141.98        100.67         4.81 o
   6   1   5        311.20        326.97         8.35 o
   7   1   5         52.73         47.90         3.01 o
   8   1   5        203.85        214.29         6.03 o
   9   1   5         33.00         24.73         4.04 o
  10   1   5         66.23         50.21         5.06 o
  11   1   5        211.41        203.17         8.81 o
  12   1   5        139.83        129.18         7.91 o
  13   1   5          0.39         -0.67         8.86 o
  14   1   5          6.94         -9.91         9.91 o
  15   1   5         12.67         17.53        12.14 o
  16   1   5         31.81         28.29        24.46 o
  17   1   5         48.72        123.11        71.64 o
 -18   2   5         20.93         11.37        40.02 o
 -17   2   5          3.97         24.50        25.52 o
 -16   2   5         70.59         49.14        18.37 o
 -15   2   5         51.25         28.71        17.56 o
 -14   2   5         19.55          3.81        12.64 o
 -13   2   5         30.44         36.36         9.63 o
 -12   2   5        526.60        553.59        16.98 o
 -11   2   5         41.14         30.37         7.27 o
 -10   2   5        611.31        597.75        17.94 o
  -9   2   5        362.28        321.84        10.63 o
  -8   2   5       1372.93       1447.30        18.93 o
  -7   2   5         79.93         51.16         4.12 o
  -6   2   5       1372.87       1318.65        15.98 o
  -5   2   5         64.52         71.58         4.28 o
  -4   2   5       1037.06       1104.68        13.30 o
  -3   2   5       1504.24       1329.14        12.75 o
  -2   2   5        817.61        668.90        10.56 o
  -1   2   5       1464.98       1856.86        20.94 o
   0   2   5       7056.41       7009.87       134.50 o
   2   2   5        212.08        266.18         7.52 o
   3   2   5        728.40        817.54        12.12 o
   4   2   5       3120.35       2965.05        30.51 o
   5   2   5        174.58        111.98         4.83 o
   6   2   5          0.32          4.35         2.33 o
   7   2   5       1201.25       1017.47        12.03 o
   8   2   5        331.61        331.27         7.19 o
   9   2   5        429.38        472.17         9.91 o
  10   2   5         26.49         43.39         5.04 o
  11   2   5          0.80          8.88         6.04 o
  12   2   5        218.09        196.45         9.71 o
  13   2   5        423.51        555.85        16.67 o
  14   2   5         20.70          7.50         9.96 o
  15   2   5        105.49        138.71        14.00 o
  16   2   5         19.28         12.11        25.13 o
 -18   3   5        859.64       1068.63        79.33 o
 -17   3   5          3.60        -20.91        20.91 o
 -16   3   5        236.31        318.56        20.54 o
 -15   3   5         15.77         21.89        18.10 o
 -14   3   5         80.16         86.12        12.84 o
 -13   3   5         95.97         65.96         9.37 o
 -12   3   5        551.34        658.21        17.15 o
 -11   3   5        246.09        218.49        10.55 o
 -10   3   5          7.80          6.19         5.72 o
  -9   3   5         90.19         64.73         5.09 o
  -8   3   5        228.75        248.15         7.52 o
  -7   3   5        720.03        832.85        12.17 o
  -6   3   5          0.71          9.19         3.70 o
  -5   3   5        248.58        216.28         6.56 o
  -4   3   5        376.74        566.48         8.97 o
  -3   3   5       1352.01       1324.29        15.53 o
  -2   3   5       2022.51       2148.79        21.16 o
  -1   3   5          5.46         15.00         3.00 o
   0   3   5       4656.88       5053.25        55.04 o
   1   3   5        301.05        292.12         7.91 o
   3   3   5       4841.10       4908.62        46.38 o
   4   3   5       2533.52       2516.23        39.02 o
   5   3   5        232.04        271.69         5.56 o
   6   3   5        584.51        603.67         8.87 o
   7   3   5       2207.35       2201.71        20.75 o
   8   3   5        271.94        247.19         8.53 o
   9   3   5        492.33        487.42         9.87 o
  10   3   5        938.62        983.41        15.07 o
  11   3   5          7.78         11.25         6.04 o
  12   3   5          1.18         -7.23         7.36 o
  13   3   5         63.85         69.38         9.16 o
  14   3   5        262.48        274.44        12.80 o
  15   3   5         20.90         32.22        12.00 o
  16   3   5         47.51         68.65        27.29 o
 -17   4   5         32.82         53.97        38.63 o
 -16   4   5          2.31         26.66        19.47 o
 -15   4   5        219.10        245.34        17.44 o
 -14   4   5         60.35         51.72        11.87 o
 -13   4   5         26.77         59.58         9.32 o
 -12   4   5        752.37        765.14        17.90 o
 -11   4   5        656.34        669.13        15.84 o
 -10   4   5        123.84        115.51         7.73 o
  -9   4   5        326.51        278.92         9.98 o
  -8   4   5        895.76        970.03        17.07 o
  -7   4   5         86.26         88.09         5.89 o
  -6   4   5        441.43        376.28         9.29 o
  -5   4   5        381.14        438.11         8.80 o
  -4   4   5         35.30         39.32         3.47 o
  -3   4   5       1101.55       1323.97        14.58 o
  -2   4   5         13.60          7.77         1.93 o
  -1   4   5       1893.69       2226.92        22.85 o
   0   4   5       1420.64       1259.22        17.36 o
   1   4   5         98.17         52.69         3.89 o
   2   4   5        394.63        440.03         6.72 o
   3   4   5       1448.73       1461.02        20.10 o
   4   4   5        616.71        564.76        11.01 o
   5   4   5        825.64        656.58        10.72 o
   6   4   5       1409.41       1394.44        15.23 o
   7   4   5       1615.86       1613.91        17.04 o
   8   4   5          7.68          9.14         3.67 o
   9   4   5        222.34        195.14         7.64 o
  10   4   5        465.54        410.15        10.91 o
  11   4   5        255.52        288.63        10.57 o
  12   4   5          0.04         10.48         7.19 o
  13   4   5         56.95         58.28        10.28 o
  14   4   5         26.33          3.55        10.24 o
  15   4   5         15.02         -5.00        13.30 o
  16   4   5          2.75         14.05        24.71 o
 -17   5   5         42.82         -4.00        29.92 o
 -16   5   5         37.09         58.82        18.96 o
 -15   5   5          4.48         17.99        15.44 o
 -14   5   5          3.21        -12.12        12.12 o
 -13   5   5         25.09         18.72        10.81 o
 -12   5   5        284.47        272.82        12.37 o
 -11   5   5         43.05         27.56         9.94 o
 -10   5   5        247.32        247.58        10.63 o
  -9   5   5        285.11        330.09        10.87 o
  -8   5   5        580.09        628.89        14.02 o
  -7   5   5        378.81        366.65        10.97 o
  -6   5   5        651.20        591.87        11.86 o
  -5   5   5        773.50        784.63        15.07 o
  -4   5   5       1475.52       1605.56        18.09 o
  -3   5   5        802.92        748.25         9.80 o
  -2   5   5        558.17        527.88         7.57 o
  -1   5   5         15.15         16.00         2.10 o
   0   5   5        131.10        125.30         4.47 o
   1   5   5        408.26        316.09         6.08 o
   2   5   5        235.25        228.40         5.83 o
   3   5   5       1729.77       1732.83        18.94 o
   4   5   5        609.26        706.21        13.51 o
   5   5   5        923.10        945.26        11.54 o
   6   5   5        409.41        415.67         9.73 o
   7   5   5        957.50        918.65        11.91 o
   8   5   5         20.20         14.19         3.74 o
   9   5   5        398.48        399.14         9.98 o
  10   5   5         29.17         36.85         5.79 o
  11   5   5          6.74          4.15         6.11 o
  12   5   5        171.92        169.18        10.78 o
  13   5   5        156.17        134.38         9.86 o
  14   5   5          6.39          0.27        11.11 o
  15   5   5         20.07          8.93        18.60 o
  16   5   5         68.44         98.23        32.77 o
 -17   6   5         37.40        -16.40        30.23 o
 -16   6   5          2.48         16.58        23.49 o
 -15   6   5         73.34         44.26        16.03 o
 -14   6   5          9.62         15.97        14.43 o
 -13   6   5          4.29          9.52        10.17 o
 -12   6   5         13.66         21.56        10.16 o
 -11   6   5         67.00         79.12         8.17 o
 -10   6   5         53.57         50.32         6.58 o
  -9   6   5         14.26         16.70         5.04 o
  -8   6   5        278.57        256.00        10.56 o
  -7   6   5        365.35        300.45         8.30 o
  -6   6   5          0.02          8.50         4.76 o
  -5   6   5       1907.41       2020.86        22.59 o
  -4   6   5        877.06       1049.56        13.09 o
  -3   6   5         91.71         56.01         3.40 o
  -2   6   5         22.85         39.91         3.00 o
  -1   6   5         34.42         50.37         3.02 o
   0   6   5        133.99        112.93         4.34 o
   1   6   5       1766.64       1962.54        17.89 o
   2   6   5       1894.62       2032.88        18.87 o
   3   6   5        413.39        351.13         6.75 o
   4   6   5        112.57        106.73         5.13 o
   5   6   5        204.28        215.50         6.40 o
   6   6   5         50.32         65.68         4.48 o
   7   6   5        325.55        318.99         8.86 o
   8   6   5          2.28          0.11         3.33 o
   9   6   5        698.97        681.41        12.35 o
  10   6   5        217.00        201.70         8.66 o
  11   6   5          1.02         -1.96         6.56 o
  12   6   5         30.91         22.67         7.98 o
  13   6   5          0.49          7.93         9.12 o
  14   6   5         64.48         48.97        11.54 o
  15   6   5          0.34         -5.53        18.41 o
  16   6   5          3.54         13.46        24.07 o
 -17   7   5         39.40         12.35        45.14 o
 -16   7   5        126.28         89.83        23.37 o
 -15   7   5         16.26         20.87        21.02 o
 -14   7   5         85.63         72.32        14.06 o
 -13   7   5         10.41         -1.07        13.85 o
 -12   7   5        302.97        300.85        12.42 o
 -11   7   5        113.26         73.46         7.95 o
 -10   7   5        127.54        163.29         9.34 o
  -9   7   5         45.17         41.51         8.64 o
  -8   7   5        592.53        665.72        13.26 o
  -7   7   5        163.48        175.34         8.14 o
  -6   7   5         17.68         33.04         4.98 o
  -5   7   5          0.60          6.59         4.26 o
  -4   7   5         43.61         29.10         3.49 o
  -3   7   5        247.84        237.10         6.68 o
  -2   7   5         18.31         18.52         2.99 o
  -1   7   5        140.63        147.93         5.27 o
   0   7   5          2.66          2.58         2.61 o
   1   7   5       2764.97       2952.26        26.09 o
   2   7   5        284.00        317.35         7.01 o
   3   7   5        289.10        311.94         7.13 o
   4   7   5         94.67        117.31         5.31 o
   5   7   5         47.30         31.87         3.93 o
   6   7   5        772.40        781.31        12.68 o
   7   7   5        229.19        233.87         9.90 o
   8   7   5        207.04        172.96         7.77 o
   9   7   5          3.03          6.57         8.74 o
  10   7   5       1213.49       1210.58        19.26 o
  11   7   5        111.48        105.49         7.39 o
  12   7   5         52.80         50.47         8.10 o
  13   7   5          0.60          0.13         9.71 o
  14   7   5         42.71         38.10        15.38 o
  15   7   5         69.25         62.24        25.54 o
 -16   8   5         70.06        115.13        29.50 o
 -15   8   5         15.66          1.87        23.28 o
 -14   8   5         48.89         63.25        14.74 o
 -13   8   5         45.84         40.91        14.29 o
 -12   8   5        379.66        434.43        19.21 o
 -11   8   5          5.30          6.53         7.76 o
 -10   8   5        685.84        672.58        20.25 o
  -9   8   5         57.40         38.45         6.85 o
  -8   8   5        905.43        978.31        16.73 o
  -7   8   5        119.24        111.12         6.57 o
  -6   8   5       1015.94       1059.74        20.28 o
  -5   8   5          0.02         -1.20         4.11 o
  -4   8   5         23.43         68.03         4.60 o
  -3   8   5       2240.77       2287.94        22.64 o
  -2   8   5       1417.60       1199.29        14.44 o
  -1   8   5        846.05        884.31        11.91 o
   0   8   5        926.63        860.38        11.50 o
   1   8   5          0.19          9.13         3.34 o
   2   8   5         92.55         64.36         4.18 o
   3   8   5          9.39          9.57         3.84 o
   4   8   5        347.43        371.10        12.05 o
   5   8   5         84.50         98.02         5.60 o
   6   8   5        288.04        313.95         9.53 o
   7   8   5        112.76        118.74         6.77 o
   8   8   5        908.57        922.42        16.82 o
   9   8   5        271.99        254.20        11.58 o
  10   8   5        222.46        204.11        10.80 o
  11   8   5         12.34         18.49         6.49 o
  12   8   5         82.12         64.59        10.08 o
  13   8   5        228.82        239.03        13.88 o
  14   8   5        101.57        121.14        18.63 o
  15   8   5        143.14        139.47        23.58 o
 -16   9   5         56.94         79.53        42.28 o
 -15   9   5         57.51         71.74        26.39 o
 -14   9   5         28.15         38.80        17.34 o
 -13   9   5        144.98        168.30        14.44 o
 -12   9   5         30.33         37.78        10.71 o
 -11   9   5         77.55         75.65         8.80 o
 -10   9   5        772.89        745.49        18.86 o
  -9   9   5        694.82        761.37        18.29 o
  -8   9   5        136.85        128.27         7.68 o
  -7   9   5         47.90         31.55         5.90 o
  -6   9   5        615.26        558.35        11.74 o
  -5   9   5        470.57        455.60        11.11 o
  -4   9   5        130.86        122.95         5.91 o
  -3   9   5        415.97        370.92         9.03 o
  -2   9   5          2.76         -3.63         3.63 o
  -1   9   5        574.28        608.86        10.44 o
   0   9   5         20.04         16.86         4.88 o
   1   9   5       1303.69       1380.22        16.55 o
   2   9   5        159.46        159.67         6.29 o
   3   9   5        399.26        358.96        10.34 o
   4   9   5         49.28         33.21         4.74 o
   5   9   5          8.52          8.70         4.75 o
   6   9   5        296.11        235.27         9.14 o
   7   9   5         95.90         89.73         6.62 o
   8   9   5         10.67          3.61         6.76 o
   9   9   5         53.66         49.67         8.04 o
  10   9   5        244.54        217.90        11.17 o
  11   9   5          0.46         -0.79         9.53 o
  12   9   5        126.60        124.85         9.37 o
  13   9   5         38.32         37.32        13.97 o
  14   9   5          9.54        -19.98        19.98 o
  15   9   5          0.21        -23.98        27.04 o
 -15  10   5        113.84        131.44        28.58 o
 -14  10   5          7.77          8.10        16.61 o
 -13  10   5         21.26         25.89        24.54 o
 -12  10   5          4.24        -11.02        11.02 o
 -11  10   5        348.21        330.63        15.36 o
 -10  10   5          6.38         19.07         8.44 o
  -9  10   5        151.01        151.72         9.59 o
  -8  10   5         37.59         37.65         9.47 o
  -7  10   5        243.09        210.39        10.79 o
  -6  10   5         48.93         35.22         5.44 o
  -5  10   5        248.69        238.64         8.27 o
  -4  10   5        167.01        190.29         7.33 o
  -3  10   5        247.44        280.44         8.85 o
  -2  10   5         44.87         73.63         4.79 o
  -1  10   5          3.61         13.62         3.95 o
   0  10   5       1167.34       1162.21        15.30 o
   1  10   5        610.61        728.68        11.78 o
   2  10   5        941.59        867.61        14.04 o
   3  10   5        778.57        703.26        13.70 o
   4  10   5        301.67        280.38         9.27 o
   5  10   5        104.63        113.14         6.55 o
   6  10   5        296.22        282.77        11.33 o
   7  10   5        725.23        712.89        15.36 o
   8  10   5         31.43         33.77         7.63 o
   9  10   5         22.71         27.41         8.81 o
  10  10   5        207.29        237.35        12.06 o
  11  10   5        123.77        152.46        12.32 o
  12  10   5        114.48        125.39        13.87 o
  13  10   5        191.49        225.45        18.09 o
  14  10   5         12.54          0.53        22.22 o
 -15  11   5          4.88        -34.83        34.83 o
 -14  11   5          0.63          8.70        24.58 o
 -13  11   5         30.49         22.26        15.44 o
 -12  11   5         10.22         21.46        17.90 o
 -11  11   5         41.53         32.99        17.14 o
 -10  11   5         16.99         23.10         9.27 o
  -9  11   5         81.16         78.04         9.20 o
  -8  11   5        130.25        129.20         9.15 o
  -7  11   5          7.62          3.07         8.24 o
  -6  11   5         73.32         51.31         6.14 o
  -5  11   5        361.35        351.64        12.30 o
  -4  11   5         16.82          6.47         5.11 o
  -3  11   5        368.42        334.08         9.77 o
  -2  11   5        293.36        333.76         9.32 o
  -1  11   5        672.95        602.82        11.10 o
   0  11   5        306.64        342.02         8.92 o
   1  11   5        128.64        122.51         6.11 o
   2  11   5        224.67        239.55        11.84 o
   3  11   5        234.82        200.06         8.73 o
   4  11   5        858.39        825.76        14.70 o
   5  11   5        245.89        229.16        10.12 o
   6  11   5        195.94        189.24         8.90 o
   7  11   5         18.08         32.04         9.14 o
   8  11   5        371.36        391.14        15.51 o
   9  11   5         11.78         10.00         9.15 o
  10  11   5         14.68          7.36        11.08 o
  11  11   5          0.07         -1.16        12.71 o
  12  11   5        202.36        224.28        15.59 o
  13  11   5          0.03        -13.18        19.18 o
  14  11   5         21.38         -4.75        25.58 o
 -14  12   5          2.73        -20.87        45.63 o
 -13  12   5          0.68         -1.08        18.86 o
 -12  12   5          8.53         52.42        20.21 o
 -11  12   5         95.46         70.19        13.64 o
 -10  12   5          1.28          6.39        10.60 o
  -9  12   5        263.69        261.44        19.57 o
  -8  12   5         68.47         45.51         8.25 o
  -7  12   5         55.48         45.76         7.06 o
  -6  12   5        451.38        453.76        13.78 o
  -5  12   5        140.98        128.79         8.18 o
  -4  12   5        100.27         61.14         6.70 o
  -3  12   5        156.05        130.28         7.10 o
  -2  12   5         43.64         43.76         5.58 o
  -1  12   5         10.44         13.14         5.08 o
   0  12   5         17.60         16.78         4.80 o
   1  12   5        233.53        189.51         7.10 o
   2  12   5         81.17         85.41         6.07 o
   3  12   5         55.92         35.57         8.86 o
   4  12   5          9.38         -4.37         6.71 o
   5  12   5          1.19         -7.44         7.44 o
   6  12   5         15.16         -3.08         8.13 o
   7  12   5         15.82         26.02         8.28 o
   8  12   5         18.38         26.68         9.48 o
   9  12   5         36.48         41.99        11.88 o
  10  12   5         16.93         32.39        12.68 o
  11  12   5         17.61         18.76        13.54 o
  12  12   5          1.37        -20.29        20.85 o
  13  12   5          0.04        -22.11        22.11 o
 -14  13   5         47.21         22.55        40.86 o
 -13  13   5         13.03         27.10        28.17 o
 -12  13   5        235.45        313.92        22.02 o
 -11  13   5          0.23        -19.92        24.96 o
 -10  13   5          9.59          9.01        12.70 o
  -9  13   5          1.57         -1.73        10.81 o
  -8  13   5        132.98        127.65         9.97 o
  -7  13   5        147.65        119.84         8.95 o
  -6  13   5         78.66         78.85         8.89 o
  -5  13   5        295.09        234.19         9.70 o
  -4  13   5        136.73        185.07         9.01 o
  -3  13   5         10.05          8.02         6.61 o
  -2  13   5          6.31          6.23         6.65 o
  -1  13   5        168.60        124.11         7.33 o
   0  13   5       1918.82       2222.01        24.56 o
   1  13   5         18.33         26.15         5.60 o
   2  13   5         26.03         42.01         5.91 o
   3  13   5         99.72        104.93         7.14 o
   4  13   5        782.72        991.53        22.07 o
   5  13   5        216.33        183.08         9.80 o
   6  13   5          9.27         -0.60         8.59 o
   7  13   5        142.03        122.71        11.26 o
   8  13   5        356.35        473.84        25.32 o
   9  13   5        225.53        277.52        17.74 o
  10  13   5         48.63         51.81        13.79 o
  11  13   5        104.33        101.67        18.47 o
  12  13   5          1.14         -4.36        21.15 o
 -13  14   5          0.11        -31.37        31.37 o
 -12  14   5          1.21        -27.26        27.26 o
 -11  14   5         20.61         21.11        17.83 o
 -10  14   5         27.07          2.28        15.72 o
  -9  14   5         19.87         32.67        12.50 o
  -8  14   5          1.08        -10.53        10.53 o
  -7  14   5         88.67         70.78        12.52 o
  -6  14   5        567.21        580.65        18.30 o
  -5  14   5         56.79         41.79         8.41 o
  -4  14   5        213.65        251.99        10.84 o
  -3  14   5          1.88         -7.07         7.07 o
  -2  14   5         20.97          0.63         6.62 o
  -1  14   5        113.45        109.43         7.56 o
   0  14   5        472.42        560.83        13.53 o
   1  14   5         42.41          7.95         7.47 o
   2  14   5         12.80         11.38         7.11 o
   3  14   5          3.07         -4.98         5.90 o
   4  14   5         99.50        106.14        11.93 o
   5  14   5          0.43          2.07         9.07 o
   6  14   5         21.34         51.11        10.37 o
   7  14   5        159.63        148.64        13.65 o
   8  14   5         34.30         54.53        13.06 o
   9  14   5         56.39         72.04        14.42 o
  10  14   5          1.51          4.91        17.12 o
  11  14   5        184.22        254.34        23.14 o
  12  14   5          0.73         -5.71        29.53 o
 -12  15   5         31.28         75.64        31.57 o
 -11  15   5         40.52         37.14        28.47 o
 -10  15   5         11.95         23.56        17.97 o
  -9  15   5        167.73        141.92        25.87 o
  -8  15   5        139.48        174.97        15.23 o
  -7  15   5         64.65         61.07        10.80 o
  -6  15   5        358.12        393.66        20.94 o
  -5  15   5         10.22         13.15         9.22 o
  -4  15   5         60.92         87.07        12.01 o
  -3  15   5        436.36        443.02        14.27 o
  -2  15   5          3.84         14.44         9.11 o
  -1  15   5        238.08        214.43        11.46 o
   0  15   5         19.73         32.09         7.46 o
   1  15   5        244.33        299.89        11.59 o
   2  15   5         12.56          0.02         8.19 o
   3  15   5         14.18         21.43         8.93 o
   4  15   5        132.20        103.53        13.23 o
   5  15   5        114.42        109.46        11.83 o
   6  15   5         14.19          8.93        15.49 o
   7  15   5         35.25          8.77        14.11 o
   8  15   5          0.91        -15.27        15.27 o
   9  15   5         26.23         49.14        16.48 o
  10  15   5          2.68         -2.60        30.97 o
  11  15   5          1.02        -16.98        30.58 o
 -11  16   5         55.15         54.66        30.77 o
 -10  16   5          9.37         -1.96        25.01 o
  -9  16   5          1.97         14.62        16.05 o
  -8  16   5         33.34         16.65        16.56 o
  -7  16   5          2.52          5.29        12.94 o
  -6  16   5        172.10        178.40        13.31 o
  -5  16   5         52.51         48.15        10.87 o
  -4  16   5          1.05         -3.12        10.58 o
  -3  16   5          6.10         13.15        10.15 o
  -2  16   5         27.86         39.96        11.02 o
  -1  16   5         74.77         85.37        10.08 o
   0  16   5         37.92         27.17         8.78 o
   1  16   5          0.00          3.16         9.26 o
   2  16   5         34.36          2.25         9.16 o
   3  16   5         14.59          2.11        13.11 o
   4  16   5          2.39          1.36        11.85 o
   5  16   5          8.69          8.44        14.46 o
   6  16   5         29.72          3.92        14.62 o
   7  16   5         22.78         21.12        15.74 o
   8  16   5          8.78        -13.04        17.91 o
   9  16   5         79.87         72.37        22.03 o
  10  16   5          0.21         -4.89        31.16 o
  -9  17   5          6.68        -10.24        20.43 o
  -8  17   5         25.89         45.03        21.84 o
  -7  17   5          0.67         15.12        19.53 o
  -6  17   5         51.82         48.91        14.44 o
  -5  17   5        167.32        138.61        13.77 o
  -4  17   5         14.80         14.58        12.72 o
  -3  17   5        178.47        182.41        14.21 o
  -2  17   5          0.99         -6.18        10.79 o
  -1  17   5         33.42         24.19        10.54 o
   0  17   5          6.21         -5.59        10.86 o
   1  17   5         17.13        -10.22        10.37 o
   2  17   5         26.82         30.34        12.04 o
   3  17   5          0.02        -10.49        10.49 o
   4  17   5          6.70         -8.70        12.04 o
   5  17   5        145.65        183.68        17.78 o
   6  17   5          0.33        -18.56        18.56 o
   7  17   5         15.11          0.46        20.03 o
   8  17   5        108.66        126.67        36.54 o
  -8  18   5          0.06        -18.97        24.61 o
  -7  18   5          9.51         37.25        18.39 o
  -6  18   5         29.05         28.95        17.51 o
  -5  18   5         11.73          1.32        15.22 o
  -4  18   5          3.63          2.10        15.12 o
  -3  18   5         25.55         24.00        15.18 o
  -2  18   5        108.57         97.05        15.02 o
  -1  18   5         12.96         25.39        12.57 o
   0  18   5         11.32         12.42        14.75 o
   1  18   5         41.27         88.55        13.60 o
   2  18   5         47.27         70.81        12.72 o
   3  18   5         33.06         25.73        18.91 o
   4  18   5          3.43         -4.91        17.31 o
   5  18   5         61.55         94.35        22.26 o
   6  18   5         26.87         17.98        32.05 o
   7  18   5          3.64        -24.63        29.32 o
  -6  19   5          7.18         28.85        24.78 o
  -5  19   5         40.47         28.35        25.97 o
  -4  19   5         44.33         52.80        22.58 o
  -3  19   5          2.81        -18.08        18.08 o
  -2  19   5         76.99         87.68        20.23 o
  -1  19   5         32.84         35.44        27.72 o
   0  19   5        126.64        130.88        17.41 o
   1  19   5         19.98          4.26        19.56 o
   2  19   5          3.40        -18.02        19.50 o
   3  19   5          3.09         -2.01        24.34 o
   4  19   5        241.66        224.41        25.39 o
  -1  20   5          9.85        -13.19        32.07 o
   0  20   5          0.31         31.11        53.87 o
 -17   0   6         52.02        106.14        51.74 o
 -16   0   6         60.52        124.51        26.67 o
 -15   0   6         14.43        -22.13        22.13 o
 -14   0   6        411.40        472.37        34.04 o
 -13   0   6        112.86        107.88        15.47 o
 -12   0   6        174.25        191.73        14.77 o
 -11   0   6         64.57         57.44        10.20 o
 -10   0   6       1197.09       1200.70        28.28 o
  -9   0   6       1085.66       1131.18        25.25 o
  -8   0   6         24.40         34.31         6.55 o
  -7   0   6         94.50        123.24         8.01 o
  -6   0   6        617.02        798.02        18.85 o
  -5   0   6        156.42        126.14         6.96 o
  -4   0   6        652.73        697.50        10.95 o
  -3   0   6        428.85        504.24        12.69 o
  -2   0   6      17543.67      18944.92       260.67 o
  -1   0   6         15.63         31.46         3.03 o
   0   0   6        135.89        142.90        18.19 o
   1   0   6       3901.11       4362.00        88.00 o
   2   0   6        720.97        651.57        23.50 o
   3   0   6       3597.35       3696.51        50.13 o
   4   0   6       1683.53       1468.86        38.09 o
   5   0   6       1018.51       1064.71        21.17 o
   6   0   6         64.31         70.69         6.82 o
   7   0   6        369.06        439.68        15.33 o
   8   0   6       1051.62        858.98        23.91 o
   9   0   6        598.64        542.67        20.03 o
  10   0   6        934.11        844.18        17.54 o
  11   0   6          7.34         13.74         8.86 o
  12   0   6        449.37        417.87        29.58 o
  13   0   6         30.92         30.04        12.99 o
  14   0   6         21.86         18.78        16.48 o
  15   0   6         70.54        111.11        24.39 o
  16   0   6         15.30         23.00        46.35 o
 -17   1   6         74.36         99.55        43.33 o
 -16   1   6         91.08         86.01        18.79 o
 -15   1   6        106.65        123.79        18.63 o
 -14   1   6         81.82        103.42        13.01 o
 -13   1   6         59.69         54.78        12.41 o
 -12   1   6        123.59        145.89        10.98 o
 -11   1   6        514.64        518.80        14.63 o
 -10   1   6         92.77         92.36         6.84 o
  -9   1   6        292.59        271.71         9.37 o
  -8   1   6       4223.57       4451.77        42.86 o
  -7   1   6          6.00          0.95         4.45 o
  -6   1   6        728.11        699.20        10.86 o
  -5   1   6       1189.97       1188.55        13.83 o
  -4   1   6        260.22        287.22         7.93 o
  -3   1   6        332.32        397.73         8.59 o
  -2   1   6        332.38        215.32         6.49 o
  -1   1   6       2938.98       3258.23        47.23 o
   0   1   6        418.12        510.92        17.09 o
   1   1   6       3496.09       3567.82        53.03 o
   2   1   6         97.25        123.76         5.67 o
   3   1   6        574.68        764.56        12.50 o
   4   1   6         14.99         38.76         3.28 o
   5   1   6       2768.78       2710.40        32.97 o
   7   1   6       2117.50       2211.82        27.92 o
   8   1   6         71.48         60.13         5.37 o
   9   1   6         15.73         11.37         5.98 o
  10   1   6        102.65         92.32         6.15 o
  11   1   6          2.59          5.35         6.79 o
  12   1   6          0.13          9.99         7.19 o
  13   1   6        247.16        287.71        12.42 o
  14   1   6          3.06         10.00         9.81 o
  15   1   6         39.31         14.84        18.12 o
  16   1   6          0.48          2.93        47.86 o
 -17   2   6        138.90        171.75        29.18 o
 -16   2   6          0.01         22.66        17.92 o
 -15   2   6         46.48         55.35        17.79 o
 -14   2   6          7.92         10.70        12.69 o
 -13   2   6          6.36         -9.16         9.16 o
 -12   2   6        131.55        132.15        10.30 o
 -11   2   6         95.37         95.65         8.05 o
 -10   2   6        173.53        146.49         8.08 o
  -9   2   6         70.76         63.95         5.51 o
  -8   2   6        117.45         95.28         5.43 o
  -7   2   6        518.57        504.83        11.47 o
  -6   2   6         29.11         37.40         4.19 o
  -5   2   6       1502.38       1458.68        17.01 o
  -4   2   6       1791.12       1808.47        18.05 o
  -3   2   6        950.63        952.53        14.10 o
  -2   2   6        749.95        983.89        14.08 o
  -1   2   6        637.63        636.27        11.70 o
   0   2   6          0.23         -0.38         3.68 o
   1   2   6       3256.10       3185.10        39.88 o
   2   2   6        398.76        371.55         6.27 o
   3   2   6        146.75        135.52         5.63 o
   4   2   6         85.65         96.99         4.71 o
   5   2   6         93.45        110.48         5.89 o
   6   2   6        100.67         83.12         5.06 o
   7   2   6        288.71        322.03         9.96 o
   8   2   6         24.37         14.68         5.09 o
   9   2   6        211.38        207.53        13.58 o
  10   2   6         16.38         10.99         4.78 o
  11   2   6          0.27         -4.88         4.88 o
  12   2   6         22.55         26.35         9.27 o
  13   2   6        117.14        127.84         8.31 o
  14   2   6          0.05          5.11         9.11 o
  15   2   6         62.57         52.74        19.03 o
  16   2   6          1.69         15.21        36.86 o
 -17   3   6          8.90         11.53        28.72 o
 -16   3   6         44.41         62.98        21.58 o
 -15   3   6         79.32         79.00        14.25 o
 -14   3   6        133.76        115.36        11.76 o
 -13   3   6          6.07         12.04         8.01 o
 -12   3   6        311.77        368.38        17.40 o
 -11   3   6         13.09         10.63         6.67 o
 -10   3   6          0.25          0.78         4.67 o
  -9   3   6        314.29        282.25         8.31 o
  -8   3   6          4.04          0.73         5.55 o
  -7   3   6       1699.37       1805.31        23.49 o
  -6   3   6         26.42         27.85         4.01 o
  -5   3   6        275.38        242.40         7.16 o
  -4   3   6        517.40        633.79        12.57 o
  -3   3   6        649.31        691.25         9.20 o
  -2   3   6        306.03        417.88         9.01 o
  -1   3   6        463.72        347.95         8.19 o
   0   3   6         33.78         26.46         3.31 o
   1   3   6        375.53        329.65         7.09 o
   2   3   6         95.45         85.82         5.37 o
   3   3   6        681.08        649.04        10.20 o
   4   3   6        353.56        332.57         9.78 o
   5   3   6         27.02         50.66         4.80 o
   6   3   6        253.72        204.12         9.24 o
   7   3   6        221.49        225.01        13.20 o
   8   3   6         55.55         58.85         7.87 o
   9   3   6        218.51        219.66         7.88 o
  10   3   6        323.44        302.61        11.84 o
  11   3   6        627.83        620.65        12.28 o
  12   3   6          3.78         17.51         6.29 o
  13   3   6          6.51          7.17        11.00 o
  14   3   6          0.01          3.22        10.08 o
  15   3   6         35.12         -1.40        24.44 o
  16   3   6          6.02         95.41        38.33 o
 -17   4   6          4.83        -16.30        31.28 o
 -16   4   6         31.11         55.60        17.58 o
 -15   4   6         34.26         36.01        16.49 o
 -14   4   6         29.15         45.41        11.14 o
 -13   4   6          2.44         -4.79         8.51 o
 -12   4   6         81.55         91.15         7.78 o
 -11   4   6          0.53          1.55         6.90 o
 -10   4   6        133.33        115.99         7.72 o
  -9   4   6        876.32        939.67        18.15 o
  -8   4   6        158.82        150.48         7.80 o
  -7   4   6         52.98         56.80         5.72 o
  -6   4   6          0.00         -2.03         4.06 o
  -5   4   6        899.80        827.03        12.29 o
  -4   4   6         31.61         19.04         3.01 o
  -3   4   6        134.68        104.04         5.55 o
  -2   4   6        172.40        216.44         7.54 o
  -1   4   6        952.05       1046.83        16.02 o
   0   4   6         51.85         39.11         4.00 o
   1   4   6       1157.89       1026.42        15.27 o
   2   4   6        141.12        204.84         6.97 o
   3   4   6        111.69        130.44         5.68 o
   4   4   6          3.20          3.32         4.19 o
   5   4   6        994.31       1086.73        18.41 o
   6   4   6         37.24         27.62         5.83 o
   7   4   6          8.16         20.27         6.65 o
   8   4   6         56.33         37.85         4.55 o
   9   4   6        181.27        157.52         9.31 o
  10   4   6        108.52        114.14         5.91 o
  11   4   6        308.38        289.08         9.68 o
  12   4   6          9.36         -2.57         6.90 o
  13   4   6         82.20         58.32         8.03 o
  14   4   6          0.39        -11.34        11.34 o
  15   4   6         25.68          8.96        25.77 o
  16   4   6         17.99         65.26        32.61 o
 -17   5   6        163.90        202.25        39.43 o
 -16   5   6         20.12         22.96        23.10 o
 -15   5   6          2.68         10.84        14.53 o
 -14   5   6         45.66         67.96        13.70 o
 -13   5   6         85.61         50.63         9.33 o
 -12   5   6        921.20        869.92        18.67 o
 -11   5   6        142.21        160.28         8.25 o
 -10   5   6         14.20         26.77         4.33 o
  -9   5   6         99.03         72.45         7.89 o
  -8   5   6        718.75        686.11        15.73 o
  -7   5   6         32.19         25.48         5.06 o
  -6   5   6       1527.39       1433.39        26.54 o
  -5   5   6        274.88        287.14         7.87 o
  -4   5   6          5.91         15.91         3.20 o
  -3   5   6        152.16        170.33         5.03 o
  -2   5   6       3311.74       3093.71        27.88 o
  -1   5   6          1.10         11.03         2.29 o
   0   5   6          0.72          2.10         3.08 o
   1   5   6        741.05        739.40        11.94 o
   2   5   6       2014.46       2130.16        22.13 o
   3   5   6         49.09         55.79         4.72 o
   4   5   6          7.51          7.54         7.58 o
   5   5   6        534.78        464.53        12.64 o
   6   5   6        321.33        294.33        10.76 o
   7   5   6        125.83        123.77         8.24 o
   8   5   6         38.95         53.65         5.70 o
   9   5   6          7.95          3.57         3.75 o
  10   5   6         11.74         18.83         6.23 o
  11   5   6         78.10         88.01         6.64 o
  12   5   6          0.91          2.54         6.71 o
  13   5   6        457.14        487.58        19.46 o
  14   5   6         14.27         17.77        14.01 o
  15   5   6         50.71         39.92        27.03 o
 -17   6   6          4.52         25.20        39.52 o
 -16   6   6          3.88        -10.10        25.39 o
 -15   6   6         55.83         80.40        15.10 o
 -14   6   6         52.24         50.02        13.75 o
 -13   6   6        119.74         88.40        16.71 o
 -12   6   6         83.55         80.45         7.37 o
 -11   6   6        263.84        268.76        11.47 o
 -10   6   6         13.72         26.84         8.90 o
  -9   6   6        518.23        469.32        14.62 o
  -8   6   6         98.16         76.59         6.95 o
  -7   6   6        194.23        154.92         7.83 o
  -6   6   6         33.04         40.53         4.96 o
  -5   6   6        764.55        698.60        12.24 o
  -4   6   6         10.58         15.44         3.70 o
  -3   6   6         37.80         65.77         3.60 o
  -2   6   6        895.03       1032.90        11.48 o
  -1   6   6       1061.62       1059.41        13.65 o
   0   6   6        735.70        785.48        12.57 o
   1   6   6        282.79        215.82         6.20 o
   2   6   6        446.37        430.65         9.37 o
   3   6   6        344.97        301.85         7.97 o
   4   6   6        614.69        503.52        11.75 o
   5   6   6        164.39        174.22         7.26 o
   6   6   6         15.38         11.34         5.15 o
   7   6   6        407.55        411.86        11.62 o
   8   6   6       1663.17       1779.34        25.41 o
   9   6   6         89.83         78.40         5.47 o
  10   6   6        427.10        426.73        10.21 o
  11   6   6         20.90         27.04         5.99 o
  12   6   6         98.31        103.98         7.70 o
  13   6   6         24.92         19.04         9.46 o
  14   6   6         78.33         63.12        22.80 o
  15   6   6         17.13         -3.40        27.93 o
 -16   7   6         10.73         19.46        38.90 o
 -15   7   6        130.21        161.23        23.28 o
 -14   7   6        122.37        147.60        13.92 o
 -13   7   6         29.14          3.96         9.83 o
 -12   7   6        194.42        199.84        10.69 o
 -11   7   6         54.49         34.55        10.30 o
 -10   7   6         49.39         62.61         8.95 o
  -9   7   6          0.02          3.49         7.59 o
  -8   7   6        361.56        331.25        12.76 o
  -7   7   6        199.12        191.54         8.66 o
  -6   7   6        175.70        173.09         7.86 o
  -5   7   6        261.30        268.73         9.65 o
  -4   7   6         14.62         13.67         3.56 o
  -2   7   6        530.81        537.98         8.98 o
  -1   7   6         34.08         42.14         3.36 o
   0   7   6        625.97        569.67        12.42 o
   1   7   6         99.99         83.40         4.40 o
   2   7   6          0.09          5.88         3.65 o
   3   7   6       1177.01       1206.87        16.20 o
   4   7   6         12.88         10.28         4.18 o
   5   7   6       2021.81       2048.73        28.09 o
   6   7   6        452.15        412.81        13.15 o
   7   7   6        297.80        292.16         8.49 o
   8   7   6         61.48         44.68         5.54 o
   9   7   6         31.07         50.04         6.52 o
  10   7   6        444.89        452.31        15.14 o
  11   7   6        722.02        794.67        17.58 o
  12   7   6         26.58         22.09        12.76 o
  13   7   6         16.31         49.56        12.84 o
  14   7   6          6.57         -8.70        19.04 o
  15   7   6         21.60         80.31        30.31 o
 -16   8   6          0.31         -2.08        31.15 o
 -15   8   6          3.51         14.52        24.16 o
 -14   8   6          0.46          7.78        15.71 o
 -13   8   6         15.96          8.22        12.25 o
 -12   8   6         46.05         32.81        13.59 o
 -11   8   6        139.24        131.74        11.40 o
 -10   8   6        302.55        205.68        11.56 o
  -9   8   6          7.59         10.83         8.60 o
  -8   8   6          8.41         29.81         7.26 o
  -7   8   6        235.07        201.61         9.52 o
  -6   8   6         65.60         57.94         6.64 o
  -5   8   6         77.73         70.81         6.24 o
  -4   8   6         54.46         57.93         4.64 o
  -3   8   6         19.49          7.56         3.69 o
  -2   8   6        178.87        193.34         6.46 o
  -1   8   6        391.89        419.36         8.30 o
   0   8   6        521.66        578.87         9.04 o
   1   8   6         94.82         93.29         4.46 o
   2   8   6       1102.52       1071.11        14.85 o
   3   8   6        151.93        114.00         5.98 o
   4   8   6         17.19          5.69         4.88 o
   5   8   6         16.59          5.44         4.17 o
   6   8   6        133.19        132.75         6.66 o
   7   8   6        107.20         93.77         5.74 o
   8   8   6        715.32        762.72        14.47 o
   9   8   6          6.72         -1.06         6.48 o
  10   8   6         11.24          3.33         8.96 o
  11   8   6          0.01         -4.11         8.78 o
  12   8   6          0.75          2.76        10.44 o
  13   8   6          4.85         12.16        14.55 o
  14   8   6          0.34        -20.56        20.56 o
 -15   9   6          0.16         35.84        26.23 o
 -14   9   6         56.02         42.96        23.21 o
 -13   9   6        209.73        220.28        15.62 o
 -12   9   6          2.75         -9.94         9.94 o
 -11   9   6         89.68         72.56         9.63 o
 -10   9   6         10.30         18.91        10.47 o
  -9   9   6         13.04         20.57         9.78 o
  -8   9   6        129.53        140.60         9.84 o
  -7   9   6        134.22        110.05         8.44 o
  -6   9   6         28.61         26.02         8.03 o
  -5   9   6          0.19          3.59         5.15 o
  -4   9   6        102.15         90.55         5.45 o
  -3   9   6        143.29        143.51         6.41 o
  -2   9   6          7.39          4.86         4.26 o
  -1   9   6         22.18         41.39         5.23 o
   0   9   6        252.39        240.21         7.97 o
   1   9   6        310.97        303.10         7.45 o
   2   9   6        266.12        326.13         8.64 o
   3   9   6          1.85         12.79         4.36 o
   4   9   6         43.00         35.95         4.59 o
   5   9   6          0.13         -1.87         4.93 o
   6   9   6        571.78        644.64        15.25 o
   7   9   6          0.45         -4.70         5.58 o
   8   9   6         11.76          6.38         6.28 o
   9   9   6         13.35          8.09         7.07 o
  10   9   6        161.52        159.21        10.09 o
  11   9   6        141.89        147.95        10.60 o
  12   9   6         11.42          4.49        13.15 o
  13   9   6          0.41         -4.24        19.27 o
  14   9   6         52.21         16.08        29.69 o
 -15  10   6          3.12         11.77        30.28 o
 -14  10   6        129.21         50.78        40.05 o
 -13  10   6         16.13        -10.61        15.25 o
 -12  10   6         80.05         69.49        10.98 o
 -11  10   6         25.13         30.33         9.33 o
 -10  10   6        141.42        153.79        11.05 o
  -9  10   6          2.62          8.02         7.56 o
  -8  10   6        115.68         91.39         9.10 o
  -7  10   6        380.49        397.83        19.64 o
  -6  10   6       1058.64       1123.34        19.85 o
  -5  10   6        239.89        298.62         9.87 o
  -4  10   6         97.08         85.74         6.25 o
  -3  10   6        123.33        105.84         5.95 o
  -2  10   6        374.94        397.09        10.89 o
  -1  10   6          1.87         15.10         4.45 o
   0  10   6        368.99        354.76        10.14 o
   1  10   6        309.44        282.29         8.86 o
   2  10   6        451.71        476.72        11.81 o
   3  10   6        284.22        310.50         9.82 o
   4  10   6        248.42        241.83         8.71 o
   5  10   6        160.85        173.91         8.81 o
   6  10   6        119.93         97.31         7.84 o
   7  10   6        115.49        131.15         7.71 o
   8  10   6         80.69         90.80         8.30 o
   9  10   6          8.14          5.98         8.07 o
  10  10   6          0.42         -5.82         9.53 o
  11  10   6          0.46         -6.89        11.69 o
  12  10   6          0.03         -0.62        14.68 o
  13  10   6          7.64        -10.95        31.83 o
  14  10   6         24.77        -37.38        40.44 o
 -14  11   6         30.26         11.92        27.59 o
 -13  11   6         51.70          2.76        22.92 o
 -12  11   6        136.47        178.23        20.70 o
 -11  11   6        154.51        193.88        17.04 o
 -10  11   6          4.19          0.37         9.73 o
  -9  11   6        103.48         78.40         9.59 o
  -8  11   6         20.73         43.00        10.03 o
  -7  11   6         42.33         33.57        11.47 o
  -6  11   6        581.01        663.63        18.45 o
  -5  11   6         80.82         59.29         7.87 o
  -4  11   6        153.87        143.51         7.65 o
  -3  11   6        112.88        101.65         6.44 o
  -2  11   6       2276.75       2565.24        26.96 o
  -1  11   6        484.27        478.47        11.83 o
   0  11   6        241.71        277.53         8.99 o
   1  11   6        388.44        397.64         9.85 o
   2  11   6        670.30        761.07        19.28 o
   3  11   6         11.79         28.76         5.96 o
   4  11   6        101.78        103.00         6.70 o
   5  11   6         35.97         52.50         7.22 o
   6  11   6        218.80        179.86        11.20 o
   7  11   6         43.72         42.35         7.73 o
   8  11   6          0.76         -5.58         8.18 o
   9  11   6         30.45         21.08         9.53 o
  10  11   6         77.61         59.70        11.08 o
  11  11   6        121.65        143.89        16.87 o
  12  11   6          0.08         15.36        23.72 o
  13  11   6          4.95        -24.94        24.94 o
 -14  12   6          0.02         35.36        37.06 o
 -13  12   6         25.25         -0.44        26.30 o
 -12  12   6         17.34         26.34        22.09 o
 -11  12   6         13.14         30.09        13.52 o
 -10  12   6        450.50        492.95        22.10 o
  -9  12   6        192.24        187.59        12.19 o
  -8  12   6          0.99         -9.80         9.80 o
  -7  12   6        151.18        150.81        10.30 o
  -6  12   6        210.83        210.34        10.69 o
  -5  12   6       1063.29       1081.47        18.96 o
  -4  12   6         58.50         49.27         7.23 o
  -3  12   6         23.08         26.90         7.12 o
  -2  12   6        138.63        122.52         7.53 o
  -1  12   6        259.92        299.53        12.61 o
   0  12   6         73.19         85.29         6.62 o
   1  12   6         46.46         77.02         6.56 o
   2  12   6         29.05          4.73         6.28 o
   3  12   6         29.98         33.98         6.64 o
   4  12   6          1.51         -4.39         7.16 o
   5  12   6          7.47          6.81         7.79 o
   6  12   6         19.28         11.78         8.60 o
   7  12   6        132.41        119.43        11.73 o
   8  12   6         13.94          4.90         9.56 o
   9  12   6         28.21         20.93        10.98 o
  10  12   6         55.17         69.53        15.20 o
  11  12   6        120.17        124.00        20.80 o
  12  12   6          9.42         -2.70        31.14 o
 -13  13   6          8.90          5.43        34.16 o
 -12  13   6          7.86          4.80        31.07 o
 -11  13   6         74.27         95.49        20.91 o
 -10  13   6         29.77         37.60        13.54 o
  -9  13   6         69.14         57.98        11.70 o
  -8  13   6         30.07         33.55        13.03 o
  -7  13   6        438.02        404.08        17.69 o
  -6  13   6         23.08         19.97         8.58 o
  -5  13   6         80.48         69.21         8.30 o
  -4  13   6         57.66         49.22         7.81 o
  -3  13   6         48.83         55.93         9.02 o
  -2  13   6         22.31         22.85         6.99 o
  -1  13   6        358.69        367.04        14.39 o
   0  13   6        612.60        632.60        14.41 o
   1  13   6         52.82         22.21         7.25 o
   2  13   6        152.53        156.30         9.26 o
   3  13   6         52.56         60.61         7.95 o
   4  13   6         57.59         52.76         8.40 o
   5  13   6         11.35         -9.22         9.22 o
   6  13   6         15.92         32.30         9.87 o
   7  13   6          0.61          2.90         9.96 o
   8  13   6         43.49         14.93        17.62 o
   9  13   6         17.51         27.49        15.95 o
  10  13   6          4.26          6.31        15.85 o
  11  13   6         30.45         34.85        41.58 o
  12  13   6         42.40         20.01        34.24 o
 -12  14   6         74.28         72.01        25.11 o
 -11  14   6          0.73          6.08        21.13 o
 -10  14   6         25.90         14.24        19.64 o
  -9  14   6        109.43        129.01        15.52 o
  -8  14   6          5.74         21.37        13.32 o
  -7  14   6          1.12         -2.23        11.48 o
  -6  14   6        231.54        229.52        13.15 o
  -5  14   6         78.79         84.01         9.61 o
  -4  14   6        156.43        140.33        12.04 o
  -3  14   6          0.80          6.86         8.17 o
  -2  14   6          9.78         12.65         9.05 o
  -1  14   6          2.77          3.66         7.63 o
   0  14   6        228.60        209.74         9.44 o
   1  14   6        111.18         77.56        10.65 o
   2  14   6        132.29        124.07         9.37 o
   3  14   6         48.58         55.05        10.62 o
   4  14   6        131.75         71.25        11.50 o
   5  14   6        103.94        134.39        13.43 o
   6  14   6         20.56          6.00        12.54 o
   7  14   6          3.02         27.83        13.17 o
   8  14   6        119.64        119.43        14.02 o
   9  14   6          0.40         -4.38        18.20 o
  10  14   6         13.60        -21.00        21.00 o
  11  14   6          2.26        -12.56        37.11 o
 -11  15   6         27.64         27.05        24.77 o
 -10  15   6          0.64          9.09        27.25 o
  -9  15   6          0.03        -15.58        19.98 o
  -8  15   6         10.24         14.82        15.77 o
  -7  15   6        104.46         90.83        13.18 o
  -6  15   6         55.25         78.09        13.41 o
  -5  15   6          0.24         -5.44        11.09 o
  -4  15   6        181.38        186.71        12.93 o
  -3  15   6         38.85         35.18        10.18 o
  -2  15   6         40.00         30.23        10.28 o
  -1  15   6         39.20         40.10         9.47 o
   0  15   6        164.61        133.99         9.88 o
   1  15   6         98.05         63.82        10.53 o
   2  15   6         93.81        129.80        13.86 o
   3  15   6          1.10          8.77        10.77 o
   4  15   6         32.68         41.20        12.06 o
   5  15   6          1.18         -5.85        11.89 o
   6  15   6         53.34         70.82        14.51 o
   7  15   6         24.83         23.46        15.76 o
   8  15   6          3.90         -3.47        16.45 o
   9  15   6        122.35        125.89        22.53 o
  10  15   6        114.12        133.11        30.91 o
 -10  16   6         16.07          3.99        25.94 o
  -9  16   6          1.12        -22.58        22.58 o
  -8  16   6        117.96        170.82        28.58 o
  -7  16   6        250.33        285.46        17.80 o
  -6  16   6         76.79         48.20        14.55 o
  -5  16   6          0.24          4.14        12.74 o
  -4  16   6        205.76        164.14        13.99 o
  -3  16   6         21.88         20.91        11.95 o
  -2  16   6          1.73         -0.81        12.88 o
  -1  16   6          0.11          0.88        12.14 o
   0  16   6        294.38        307.95        14.57 o
   1  16   6         24.23          9.33        11.93 o
   2  16   6         23.06          3.95        12.48 o
   3  16   6         37.43         35.96        12.65 o
   4  16   6        257.94        292.23        16.87 o
   5  16   6          3.67         10.83        14.25 o
   6  16   6        183.70        189.71        17.55 o
   7  16   6         38.80         58.07        20.55 o
   8  16   6        179.68        186.56        28.49 o
   9  16   6         67.65         70.50        37.16 o
  -9  17   6          1.96        -29.96        29.96 o
  -8  17   6         14.35         16.45        23.33 o
  -7  17   6          0.12         23.73        22.54 o
  -6  17   6         28.93         27.24        17.61 o
  -5  17   6          1.36        -16.28        16.28 o
  -4  17   6         39.45          2.19        14.47 o
  -3  17   6          6.72         17.04        13.07 o
  -2  17   6         16.84         15.09        12.02 o
  -1  17   6         49.02         23.51        13.08 o
   0  17   6          4.75        -14.47        16.19 o
   1  17   6         61.95         15.58        14.49 o
   2  17   6          1.44         27.76        17.19 o
   3  17   6         22.13         46.59        16.57 o
   4  17   6         27.19         37.33        23.45 o
   5  17   6         82.69         79.64        19.77 o
   6  17   6         16.91        -19.93        20.73 o
   7  17   6         19.26          1.42        42.73 o
  -7  18   6         24.94         -6.28        29.22 o
  -6  18   6          3.65         -9.03        24.78 o
  -5  18   6         79.04        146.86        21.12 o
  -4  18   6          2.59         -9.41        16.65 o
  -3  18   6         32.25         45.66        16.86 o
  -2  18   6         29.47         34.77        15.07 o
  -1  18   6          0.85        -13.27        16.71 o
   0  18   6         60.51         74.97        18.60 o
   1  18   6        124.37        124.85        18.11 o
   2  18   6          1.58        -11.14        19.84 o
   3  18   6         43.90         16.32        31.35 o
   4  18   6         17.00         19.10        23.71 o
   5  18   6          0.41        -28.37        28.37 o
  -4  19   6          8.92        -27.14        27.14 o
  -3  19   6          5.30        -24.04        24.31 o
  -2  19   6         19.69         24.44        23.66 o
  -1  19   6          0.03         21.59        22.55 o
   0  19   6          2.66         11.10        27.52 o
   1  19   6          1.60         -3.25        23.67 o
   2  19   6          5.12         13.75        24.74 o
   3  19   6         18.17        -35.38        35.65 o
 -17   1   7          1.24        -38.52        38.52 o
 -16   1   7         34.83         25.25        26.02 o
 -15   1   7          0.12        -14.02        14.02 o
 -14   1   7          1.59          9.47        12.75 o
 -13   1   7        100.46         99.81        11.39 o
 -12   1   7          0.86          0.32         7.38 o
 -11   1   7          8.18          1.67         6.91 o
 -10   1   7         35.99         24.55         6.83 o
  -9   1   7        247.61        280.00         9.83 o
  -8   1   7       1675.93       1672.37        20.81 o
  -7   1   7        537.48        536.00        10.08 o
  -6   1   7        135.05        114.44         5.73 o
  -5   1   7        497.85        533.07         9.72 o
  -4   1   7        398.29        355.08         9.29 o
  -3   1   7        307.30        269.15         7.85 o
  -2   1   7         65.22         75.41         4.57 o
  -1   1   7       1941.88       2029.62        26.59 o
   0   1   7        229.55        174.13         5.21 o
   1   1   7          5.60          7.47         4.96 o
   2   1   7        495.16        468.14        10.65 o
   3   1   7         75.16        113.40         4.35 o
   4   1   7         12.85         24.82         3.49 o
   5   1   7         15.75          1.14         4.16 o
   6   1   7        145.07        144.51         7.34 o
   7   1   7          6.15         21.62         5.41 o
   8   1   7         52.86         73.90         7.59 o
   9   1   7          0.24          8.80         6.82 o
  10   1   7          8.54          8.19         7.57 o
  11   1   7         18.91         17.18        10.94 o
  12   1   7         71.01         94.33        13.11 o
  13   1   7          1.71         -9.65        20.55 o
  14   1   7          0.66         23.53        22.25 o
  15   1   7          1.39        -13.89        35.16 o
 -17   2   7          0.41        -54.29        54.29 o
 -16   2   7          0.01         22.60        37.13 o
 -15   2   7        112.98        105.22        14.07 o
 -14   2   7        346.84        403.64        20.76 o
 -13   2   7         72.38         49.66         9.07 o
 -12   2   7        182.01        176.90         8.86 o
 -11   2   7         18.65         21.73         5.71 o
 -10   2   7         84.33         67.02         8.11 o
  -9   2   7         77.51         87.84         7.13 o
  -8   2   7       1299.43       1311.10        19.21 o
  -7   2   7        419.46        441.98        11.80 o
  -6   2   7       1178.91       1225.45        16.58 o
  -5   2   7        298.97        274.00         5.71 o
  -4   2   7        871.57        851.54        16.59 o
  -3   2   7         94.79         62.12         4.36 o
  -2   2   7         25.38         10.18         3.19 o
  -1   2   7       3107.22       3277.87        38.15 o
   0   2   7         77.39        111.57         6.24 o
   1   2   7        184.85        198.40         8.16 o
   2   2   7        111.25         99.79         5.91 o
   3   2   7       2364.32       2403.02        29.53 o
   4   2   7        354.38        365.46        12.83 o
   5   2   7        242.74        202.36         7.69 o
   6   2   7         58.30         64.99         5.42 o
   7   2   7        113.82        118.94         7.12 o
   8   2   7          1.93         11.05         5.65 o
   9   2   7        208.03        214.13         9.94 o
  10   2   7        192.78        157.60         9.45 o
  11   2   7          2.40         -4.78        10.62 o
  12   2   7         76.27         58.08        16.16 o
  13   2   7         66.81         69.37        15.69 o
  14   2   7        202.51        201.34        21.16 o
  15   2   7          0.42        -14.67        33.59 o
 -17   3   7        111.13         89.65        77.32 o
 -16   3   7         18.81        -21.54        35.49 o
 -15   3   7          4.16          2.74        14.40 o
 -14   3   7        399.19        379.89        15.60 o
 -13   3   7        110.09        151.55        11.38 o
 -12   3   7        156.40        128.21        12.96 o
 -11   3   7         51.35         51.68         8.70 o
 -10   3   7          3.68         -7.51         7.51 o
  -9   3   7        471.36        490.52        14.01 o
  -8   3   7       1322.03       1475.80        20.86 o
  -7   3   7        620.63        627.63        13.36 o
  -6   3   7         87.08         88.00         4.81 o
  -5   3   7       1119.79       1056.53        14.52 o
  -4   3   7         83.06        107.17         6.96 o
  -3   3   7         10.91         33.25         4.83 o
  -2   3   7        257.24        274.29         7.96 o
  -1   3   7        904.52        829.77        12.78 o
   0   3   7        226.89        231.79         7.51 o
   1   3   7        693.88        569.46        10.33 o
   2   3   7        956.18        959.51        15.12 o
   3   3   7        174.07        167.35         7.54 o
   4   3   7       2134.01       2102.48        25.64 o
   5   3   7         24.23         13.88         3.95 o
   6   3   7        590.24        536.91        15.17 o
   7   3   7         19.51         18.16         5.72 o
   8   3   7        838.58        920.12        22.37 o
   9   3   7        322.17        324.52        13.65 o
  10   3   7          3.42          4.36         8.77 o
  11   3   7        153.81        148.28        16.14 o
  12   3   7        201.46        234.99        14.60 o
  13   3   7        123.85        133.53        15.42 o
  14   3   7         72.30        136.19        21.71 o
  15   3   7         98.53        131.94        28.17 o
 -17   4   7          0.08         17.09        37.66 o
 -16   4   7          3.47        -27.22        27.22 o
 -15   4   7          1.36         -3.02        17.09 o
 -14   4   7        545.22        699.61        19.18 o
 -13   4   7         86.64         79.72         8.19 o
 -12   4   7         80.65         75.86        11.33 o
 -11   4   7        560.01        537.42        17.29 o
 -10   4   7        427.69        437.75        20.20 o
  -9   4   7        310.58        320.17        12.07 o
  -8   4   7       1428.19       1463.24        21.19 o
  -7   4   7        611.57        609.47        15.34 o
  -6   4   7         15.95          5.79         4.11 o
  -5   4   7        813.36        858.43        11.98 o
  -4   4   7        169.22        108.07         5.07 o
  -3   4   7          2.01          5.92         2.57 o
  -2   4   7        540.11        671.88        12.92 o
  -1   4   7          6.35         -3.23         3.73 o
   0   4   7        728.47        711.86        14.89 o
   1   4   7        112.15        139.64         6.19 o
   2   4   7        282.07        245.47         7.02 o
   3   4   7         49.79         68.27         5.31 o
   4   4   7          2.48         -3.15         3.15 o
   5   4   7        740.84        756.28        12.94 o
   6   4   7       1122.53       1061.69        22.71 o
   7   4   7        182.88        196.33        10.86 o
   8   4   7        625.10        553.68        24.52 o
   9   4   7        477.66        452.33        19.66 o
  10   4   7         25.90         24.85         9.45 o
  11   4   7        264.57        306.74        15.79 o
  12   4   7          9.28         11.67        11.25 o
  13   4   7          0.35        -10.68        14.61 o
  14   4   7          4.55        -21.46        24.05 o
  15   4   7          9.57          5.03        28.43 o
 -16   5   7          8.72        -21.32        26.39 o
 -15   5   7          2.43        -21.99        22.93 o
 -14   5   7         68.57         72.03        10.46 o
 -13   5   7         31.56         16.01        13.87 o
 -12   5   7         12.52         14.83        10.92 o
 -11   5   7         97.37         61.51         9.69 o
 -10   5   7          0.10         -8.38         8.38 o
  -9   5   7          4.60         13.19         7.69 o
  -8   5   7        452.87        486.48        13.30 o
  -7   5   7        160.00        128.29         6.79 o
  -6   5   7        249.15        227.86         9.15 o
  -5   5   7          0.52         -2.44         3.69 o
  -4   5   7        189.08        175.26         9.46 o
  -3   5   7         72.06         82.70         3.89 o
  -2   5   7        134.05        117.83         6.90 o
  -1   5   7         25.83         25.44         4.13 o
   0   5   7          0.80          3.73         3.63 o
   1   5   7          4.09          9.37         3.58 o
   2   5   7       3094.22       3190.92        34.21 o
   3   5   7        641.32        583.50        13.84 o
   4   5   7        182.28        153.57         8.98 o
   5   5   7          0.98          1.39         5.66 o
   6   5   7        556.67        592.21        15.92 o
   7   5   7        273.25        285.10        14.49 o
   8   5   7         18.19          4.88         8.80 o
   9   5   7        116.53        127.93        15.03 o
  10   5   7        172.55        170.66        15.69 o
  11   5   7          2.70          2.69         9.04 o
  12   5   7         15.94          6.53         7.59 o
  13   5   7          8.63          1.68        18.78 o
  14   5   7          1.03          0.75        25.57 o
  15   5   7         34.58         48.80        55.32 o
 -16   6   7         31.42         -2.69        29.86 o
 -15   6   7          1.37          7.00        21.27 o
 -14   6   7         85.79        100.17        17.29 o
 -13   6   7         10.57         -0.41        14.66 o
 -12   6   7         23.89         18.02        12.08 o
 -11   6   7         31.07         12.77        10.38 o
 -10   6   7         98.06         98.84         9.75 o
  -9   6   7        126.89        128.50         9.96 o
  -8   6   7        139.33        123.56         8.43 o
  -7   6   7        257.36        261.74        10.44 o
  -6   6   7       1986.06       2051.73        24.76 o
  -5   6   7          1.21         -0.02         4.68 o
  -4   6   7        120.85        118.87         7.74 o
  -3   6   7        795.08        748.34        11.08 o
  -2   6   7        391.60        376.50         8.62 o
  -1   6   7         76.99         56.97         5.28 o
   0   6   7        472.58        514.73        11.41 o
   1   6   7       3857.38       4037.58        42.28 o
   2   6   7       1781.05       1784.37        25.70 o
   3   6   7        362.30        385.05        20.91 o
   4   6   7         70.64         49.69         8.87 o
   5   6   7        346.67        386.56        13.31 o
   6   6   7         99.28        111.42         9.22 o
   7   6   7        255.54        269.76        14.75 o
   8   6   7       1177.27       1186.37        26.26 o
   9   6   7        279.97        278.79        15.33 o
  10   6   7          2.91         -6.96         6.96 o
  11   6   7         86.12         80.67        10.45 o
  12   6   7          7.01         -0.21         8.81 o
  13   6   7         24.13         29.56        22.81 o
  14   6   7          2.11         29.49        27.35 o
 -16   7   7          9.38         63.44        36.07 o
 -15   7   7          0.66        -25.68        25.68 o
 -14   7   7          0.90         -0.09        18.64 o
 -13   7   7         49.16         79.00        16.27 o
 -12   7   7         28.19         69.28        15.00 o
 -11   7   7        390.99        496.05        18.98 o
 -10   7   7         32.20         25.26        10.07 o
  -9   7   7          7.61         12.77         8.56 o
  -8   7   7        523.03        595.55        15.63 o
  -7   7   7        689.99        675.52        14.61 o
  -6   7   7          5.07         -3.23         5.29 o
  -5   7   7        337.54        272.02         9.19 o
  -4   7   7        895.11        924.89        13.81 o
  -3   7   7        117.13        114.11         6.91 o
  -2   7   7         84.23         79.63         4.58 o
  -1   7   7       1018.63       1030.66        13.52 o
   0   7   7        278.20        281.19        11.93 o
   1   7   7         40.09         42.22         4.32 o
   2   7   7        221.77        201.21        10.12 o
   3   7   7       1376.08       1463.85        24.07 o
   4   7   7        231.17        212.28        11.15 o
   5   7   7         20.38         10.24         7.54 o
   6   7   7         55.41         28.03         8.90 o
   7   7   7        743.19        665.83        19.96 o
   8   7   7         53.65         83.46         8.73 o
   9   7   7        436.38        448.37        19.28 o
  10   7   7         40.22         34.51         7.48 o
  11   7   7        162.82        168.66        10.97 o
  12   7   7          7.68          6.92        15.76 o
  13   7   7         16.16         44.45        22.92 o
  14   7   7         16.29         -3.96        36.87 o
 -15   8   7         57.56          5.17        27.18 o
 -14   8   7         57.12         71.21        21.52 o
 -13   8   7        204.47        203.97        17.75 o
 -12   8   7         77.09         90.75        14.70 o
 -11   8   7          9.26         15.41        13.29 o
 -10   8   7        128.60         69.24        10.97 o
  -9   8   7        162.70        172.10        10.28 o
  -8   8   7        435.46        442.35        17.40 o
  -7   8   7         65.38         49.24         7.26 o
  -6   8   7        281.51        252.17        10.05 o
  -5   8   7        211.17        189.58         8.37 o
  -4   8   7        643.14        607.46        10.38 o
  -3   8   7        170.06        156.14         6.13 o
  -2   8   7        471.53        454.46        10.35 o
  -1   8   7       2517.70       2534.28        31.06 o
   0   8   7         32.22         68.34         4.74 o
   1   8   7        464.17        442.88         8.75 o
   2   8   7          9.92         13.29         4.86 o
   3   8   7        688.96        684.65        15.07 o
   4   8   7         54.64         57.72         5.70 o
   5   8   7        364.06        326.43        12.38 o
   6   8   7        102.01         82.51         6.44 o
   7   8   7        270.76        233.76        10.55 o
   8   8   7         98.64        103.37         9.50 o
   9   8   7          6.55        -15.00        15.00 o
  10   8   7          7.91         16.27         8.57 o
  11   8   7         30.75         31.78        10.53 o
  12   8   7          3.56          0.00        16.60 o
  13   8   7         57.64         28.93        24.90 o
  14   8   7         72.26         62.78        44.10 o
 -15   9   7         34.67         38.13        29.74 o
 -14   9   7          1.41         52.29        26.59 o
 -13   9   7          8.31         34.03        19.03 o
 -12   9   7          7.95          8.63        16.00 o
 -11   9   7        456.43        476.60        21.45 o
 -10   9   7        430.64        498.36        21.33 o
  -9   9   7        232.63        199.37        11.58 o
  -8   9   7         12.22         10.02         8.97 o
  -7   9   7        641.95        625.82        17.11 o
  -6   9   7          0.85         -7.16         7.16 o
  -5   9   7        295.60        280.94        10.24 o
  -4   9   7        208.15        185.60         7.27 o
  -3   9   7         44.01         45.95         4.83 o
  -2   9   7         24.17         24.28         4.27 o
  -1   9   7        164.49        152.28         7.07 o
   0   9   7         21.68         14.40         4.42 o
   1   9   7         65.83         70.86         5.08 o
   2   9   7        342.60        366.97        12.37 o
   3   9   7        386.23        418.70        17.06 o
   4   9   7        131.41         94.12         7.67 o
   5   9   7          4.65          3.07         6.05 o
   6   9   7         11.31         13.21         6.33 o
   7   9   7          1.68         -7.27         7.27 o
   8   9   7        161.79        167.77        12.72 o
   9   9   7         46.10         48.94        13.18 o
  10   9   7          2.91         -4.89        10.12 o
  11   9   7         42.56         18.52        14.00 o
  12   9   7          4.80         20.33        22.99 o
  13   9   7          6.61         28.76        37.09 o
 -14  10   7         81.62        104.64        28.04 o
 -13  10   7          2.92         33.25        31.24 o
 -12  10   7          0.11         16.07        16.46 o
 -11  10   7         42.36         62.61        15.15 o
 -10  10   7         26.05         37.51        12.78 o
  -9  10   7          7.81        -10.20        10.20 o
  -8  10   7        300.89        355.28        14.93 o
  -7  10   7          6.61          1.07         8.38 o
  -6  10   7          0.99         -7.50         9.17 o
  -5  10   7        234.92        215.58        10.78 o
  -4  10   7         32.25         22.31         6.28 o
  -3  10   7        159.86        141.60         6.99 o
  -2  10   7         98.87         81.30         5.80 o
  -1  10   7         10.28          5.07         4.56 o
   0  10   7         48.08         49.62         4.77 o
   1  10   7        409.52        397.09        10.57 o
   2  10   7        111.53         89.23         7.16 o
   3  10   7          9.27          3.71         6.77 o
   4  10   7        190.88        152.26         8.08 o
   5  10   7         25.06         27.10         7.77 o
   6  10   7        163.57        154.13         9.39 o
   7  10   7         10.46         14.97        11.68 o
   8  10   7        123.51         98.26        12.16 o
   9  10   7        170.72        216.40        14.57 o
  10  10   7          5.56         31.66        12.88 o
  11  10   7        224.93        268.62        20.62 o
  12  10   7        297.03        322.58        34.65 o
  13  10   7          2.44         -7.11        29.95 o
 -14  11   7         49.98         80.00        34.52 o
 -13  11   7          4.60         46.28        31.18 o
 -12  11   7         79.93         76.51        21.08 o
 -11  11   7          4.20         -1.01        16.87 o
 -10  11   7         15.02         45.00        14.84 o
  -9  11   7        116.68        121.85        13.22 o
  -8  11   7          4.63         17.78        10.61 o
  -7  11   7          0.00          1.20         8.38 o
  -6  11   7         80.36         75.49         9.80 o
  -5  11   7         89.65         79.51         7.07 o
  -4  11   7        103.34        110.99         7.41 o
  -3  11   7         78.37         77.41         6.94 o
  -2  11   7        771.01        750.24        14.10 o
  -1  11   7         56.16         44.60         5.88 o
   0  11   7         78.44         84.29         5.88 o
   1  11   7         10.71          4.68         4.32 o
   2  11   7        247.86        234.19        13.18 o
   3  11   7        225.53        202.88        10.58 o
   4  11   7          5.57         -7.28         7.28 o
   5  11   7         65.74         51.79         8.22 o
   6  11   7        176.15        169.12        11.67 o
   7  11   7        204.05        204.57        14.88 o
   8  11   7          2.33         -2.61        12.36 o
   9  11   7          4.02         13.78        14.73 o
  10  11   7          3.95          2.32        15.62 o
  11  11   7        146.07        164.14        24.37 o
  12  11   7         15.53         28.48        27.69 o
 -13  12   7          2.28        -27.67        27.67 o
 -12  12   7          2.04        -35.30        35.30 o
 -11  12   7         17.34         25.17        20.27 o
 -10  12   7         99.61         78.83        16.69 o
  -9  12   7          7.60         12.52        14.52 o
  -8  12   7         67.41         53.85        11.26 o
  -7  12   7          0.53         -9.45         9.45 o
  -6  12   7         41.03         37.47         7.73 o
  -5  12   7         22.36         25.93         7.37 o
  -4  12   7          7.12         14.97         6.99 o
  -3  12   7        460.09        448.81        13.57 o
  -2  12   7         19.92         19.90         6.73 o
  -1  12   7         98.27         82.90         6.97 o
   0  12   7        236.31        232.11         9.26 o
   1  12   7         22.24         21.87         6.49 o
   2  12   7         11.45          7.93         6.44 o
   3  12   7        153.59        133.41         7.99 o
   4  12   7         96.31        119.45         7.31 o
   5  12   7        198.03        206.16         9.32 o
   6  12   7          9.03         -9.94         9.94 o
   7  12   7         65.46         60.95        15.39 o
   8  12   7          0.15         -2.08         9.81 o
   9  12   7         60.37         55.24        18.67 o
  10  12   7         12.31        -17.48        23.01 o
  11  12   7         68.93        153.36        28.12 o
 -12  13   7          5.74         17.04        24.92 o
 -11  13   7        116.26        125.81        20.80 o
 -10  13   7         11.13         19.60        22.86 o
  -9  13   7          0.43         27.56        15.31 o
  -8  13   7         22.59         40.08        12.63 o
  -7  13   7        302.34        278.27        15.36 o
  -6  13   7         90.15         63.19         9.20 o
  -5  13   7         39.10         31.68         8.73 o
  -4  13   7          1.04          9.99         7.95 o
  -3  13   7        155.41        122.35         8.55 o
  -2  13   7          3.10         -7.45         7.45 o
  -1  13   7         14.21         12.54         6.99 o
   0  13   7        179.05        171.31         9.39 o
   1  13   7         83.24         61.32         7.83 o
   2  13   7         24.53         21.77         8.15 o
   3  13   7         12.41         29.25         8.41 o
   4  13   7        229.29        232.22        17.12 o
   5  13   7         56.93         78.22         8.77 o
   6  13   7         18.65          9.93         9.13 o
   7  13   7          4.05         -4.74         9.62 o
   8  13   7        170.03        252.48        20.06 o
   9  13   7         20.01         -8.88        29.54 o
  10  13   7          3.36          9.43        25.29 o
  11  13   7         22.86         77.40        35.74 o
 -11  14   7          0.05        -15.93        23.33 o
 -10  14   7         18.77         30.54        20.05 o
  -9  14   7         12.58         25.33        18.73 o
  -8  14   7         32.11         38.12        15.24 o
  -7  14   7          8.80         27.36        13.23 o
  -6  14   7         63.19         89.54        11.10 o
  -5  14   7         38.72         35.20        11.04 o
  -4  14   7         46.20         48.23         9.70 o
  -3  14   7        101.16         95.78         9.60 o
  -2  14   7         32.50         24.98         8.95 o
  -1  14   7        391.54        450.26        14.72 o
   0  14   7          6.80         -0.10         8.26 o
   1  14   7          0.95         -3.57         8.97 o
   2  14   7          0.17         -1.69         9.17 o
   3  14   7        130.10        142.43        10.41 o
   4  14   7          0.36         -5.07         9.86 o
   5  14   7        268.78        311.98        14.42 o
   6  14   7         22.32         31.59        12.75 o
   7  14   7         29.78         25.73        16.70 o
   8  14   7          3.29        -18.88        18.88 o
   9  14   7          0.05          4.54        29.60 o
  10  14   7         43.83         56.63        39.72 o
 -10  15   7          5.14         41.33        24.41 o
  -9  15   7         81.19         62.58        19.74 o
  -8  15   7         66.85        101.57        18.48 o
  -7  15   7        183.24        250.51        18.88 o
  -6  15   7         19.62         -1.84        13.86 o
  -5  15   7         11.00         19.72        11.60 o
  -4  15   7        148.52        191.50        13.28 o
  -3  15   7          5.74         -0.25        14.11 o
  -2  15   7         49.27         67.54        11.39 o
  -1  15   7        178.63        215.41        12.93 o
   0  15   7         96.60        116.00        10.70 o
   1  15   7         44.76         10.17        10.70 o
   2  15   7        379.93        428.00        22.64 o
   3  15   7         67.18         90.49        11.37 o
   4  15   7         18.47         35.55        12.57 o
   5  15   7         94.41        111.87        17.19 o
   6  15   7         28.16         67.70        20.45 o
   7  15   7          1.66        -28.37        28.37 o
   8  15   7          0.02        -23.82        23.82 o
   9  15   7         52.46         85.41        56.67 o
  -9  16   7          0.30        -15.75        23.66 o
  -8  16   7         12.88         35.81        20.04 o
  -7  16   7          1.14        -21.06        21.06 o
  -6  16   7         88.60         59.30        16.26 o
  -5  16   7         17.53         17.94        15.29 o
  -4  16   7          0.24         21.01        14.04 o
  -3  16   7         36.84         54.70        12.56 o
  -2  16   7         86.32        112.32        12.63 o
  -1  16   7          1.09        -11.44        11.44 o
   0  16   7         50.06         11.78        13.76 o
   1  16   7         19.08         12.57        13.92 o
   2  16   7        122.76         94.01        13.87 o
   3  16   7         13.66         40.07        14.78 o
   4  16   7          1.71          0.54        17.34 o
   5  16   7          1.46          7.06        22.20 o
   6  16   7          4.81         76.20        26.15 o
   7  16   7          3.12         38.45        24.30 o
  -7  17   7         39.91         67.06        27.97 o
  -6  17   7          8.44        -10.44        19.94 o
  -5  17   7         16.37         26.48        18.92 o
  -4  17   7        109.44        101.41        31.47 o
  -3  17   7         61.53         49.62        17.26 o
  -2  17   7          6.71          3.74        17.22 o
  -1  17   7          0.22         -4.83        15.55 o
   0  17   7          1.95        -15.33        15.33 o
   1  17   7        130.24        118.55        15.82 o
   2  17   7          3.32         -2.22        15.93 o
   3  17   7          1.76          6.80        18.01 o
   4  17   7         32.54         14.14        20.66 o
   5  17   7         29.40         97.04        23.52 o
   6  17   7         39.99         35.14        28.89 o
  -5  18   7         22.55         31.49        35.03 o
  -4  18   7         13.15         -5.07        26.13 o
  -3  18   7         59.30         67.48        27.71 o
  -2  18   7         75.49         81.21        23.65 o
  -1  18   7          7.94        -19.62        21.25 o
   0  18   7         61.75         61.14        21.52 o
   1  18   7         32.77         68.76        26.49 o
   2  18   7         56.41         15.50        23.89 o
   3  18   7         12.45        -18.60        47.38 o
 -16   0   8          2.11         17.31        37.41 o
 -15   0   8         90.12         37.78        34.60 o
 -14   0   8          0.04        -15.66        22.43 o
 -13   0   8       1313.29       1560.96        41.14 o
 -12   0   8         83.14         96.85        12.78 o
 -11   0   8         16.12         15.81         9.76 o
 -10   0   8          0.19          5.01         9.98 o
  -9   0   8       1980.32       2100.88        35.49 o
  -8   0   8        585.75        535.93        15.48 o
  -7   0   8       1068.17        992.30        19.15 o
  -6   0   8        417.92        402.88        22.60 o
  -5   0   8        166.06        147.62        19.24 o
  -4   0   8         45.15         95.07         8.56 o
  -3   0   8          7.06         23.61         8.64 o
  -2   0   8       1416.54       1733.98        32.83 o
  -1   0   8         77.40         79.05         8.27 o
   0   0   8         79.29         86.65        10.83 o
   1   0   8        628.75        723.26        27.69 o
   2   0   8       2426.56       2713.58        65.11 o
   3   0   8        186.01        167.25        11.54 o
   4   0   8       1087.07       1089.47        29.38 o
   5   0   8        439.57        459.19        21.40 o
   6   0   8        225.73        297.42        16.22 o
   7   0   8       2014.24       1876.51        53.97 o
   8   0   8          0.94          9.58         8.69 o
   9   0   8       1134.29       1216.52        33.67 o
  10   0   8          6.89         38.19        12.21 o
  11   0   8        605.42        576.78        34.34 o
  12   0   8        426.19        470.59        42.24 o
  13   0   8          5.86         23.63        19.08 o
  14   0   8        134.19        128.30        44.25 o
 -16   1   8         73.04         97.62        29.43 o
 -15   1   8         51.10         53.98        20.28 o
 -14   1   8        243.29        249.14        17.53 o
 -13   1   8         34.09         17.12         9.80 o
 -12   1   8         33.69         53.72         8.81 o
 -11   1   8         76.24         76.60         7.86 o
 -10   1   8         99.40         75.29         6.96 o
  -9   1   8        793.85        784.89        16.77 o
  -8   1   8        969.73       1020.29        16.59 o
  -7   1   8        467.42        490.71        10.52 o
  -6   1   8        270.12        228.52        11.69 o
  -5   1   8        234.02        241.15        10.95 o
  -4   1   8        667.78        705.53        13.43 o
  -3   1   8       1149.68       1147.60        19.41 o
  -2   1   8       1019.46       1214.35        18.14 o
  -1   1   8         62.96        109.10         5.23 o
   0   1   8          6.99          7.26         3.00 o
   1   1   8        530.09        514.84        16.94 o
   2   1   8        159.30        158.29         7.30 o
   3   1   8        411.28        324.54         6.64 o
   4   1   8          8.20          9.59         3.76 o
   5   1   8         28.52         18.33         4.79 o
   6   1   8         12.30         10.93         5.58 o
   7   1   8         54.32         67.09         6.63 o
   8   1   8         21.33          6.50         7.44 o
   9   1   8        172.97        179.33        12.44 o
  10   1   8        142.58        165.76        10.30 o
  11   1   8          5.60         12.99        12.56 o
  12   1   8        328.65        345.66        17.32 o
  13   1   8          5.59          5.16        16.50 o
  14   1   8          0.24         49.16        24.53 o
 -16   2   8         25.82         13.03        28.55 o
 -15   2   8         35.91         37.89        21.50 o
 -14   2   8          5.48         15.24         8.96 o
 -13   2   8         53.14         46.75         8.56 o
 -12   2   8         12.45          1.64        10.33 o
 -11   2   8        129.18        121.68         9.66 o
 -10   2   8        107.02         92.12         8.71 o
  -9   2   8       1003.77       1075.19        18.64 o
  -8   2   8        914.49        994.84        16.89 o
  -7   2   8         83.89         77.63         5.18 o
  -6   2   8         17.39         17.78         4.79 o
  -5   2   8         54.95         27.70         6.07 o
  -4   2   8        101.56         86.62         6.02 o
  -3   2   8        171.91        203.29         7.98 o
  -2   2   8        955.08       1104.75        16.53 o
  -1   2   8          0.12          7.97         3.19 o
   0   2   8        547.57        512.85        11.36 o
   1   2   8         91.73         93.38         5.58 o
   2   2   8        767.60        726.52        13.54 o
   3   2   8         17.06         26.52         3.82 o
   4   2   8        285.04        293.08         8.60 o
   5   2   8        443.03        410.53        10.84 o
   6   2   8        331.98        280.11        10.69 o
   7   2   8        357.06        322.58        18.97 o
   8   2   8         12.27         17.06         7.04 o
   9   2   8          0.56          5.52         8.20 o
  10   2   8        447.67        481.51        16.69 o
  11   2   8        295.84        287.06        17.02 o
  12   2   8         44.13         53.06        13.27 o
  13   2   8         39.16         36.38        18.34 o
  14   2   8          0.08         60.17        26.28 o
 -16   3   8         20.92          2.53        29.21 o
 -15   3   8        221.47        240.65        22.65 o
 -14   3   8          6.10          1.11        15.85 o
 -13   3   8          3.68         -3.58        17.49 o
 -12   3   8          1.97        -12.20        12.20 o
 -11   3   8         20.61         14.11         9.09 o
 -10   3   8        235.59        236.20        11.95 o
  -9   3   8         74.13         40.76         7.11 o
  -8   3   8        716.10        732.69        14.60 o
  -7   3   8        684.53        706.03        12.71 o
  -6   3   8        278.24        224.53         8.65 o
  -5   3   8         61.61         80.47         7.51 o
  -4   3   8         17.59          6.50         5.62 o
  -3   3   8         44.95         51.40         5.14 o
  -2   3   8        415.36        335.54         9.51 o
  -1   3   8         96.46        109.83         5.43 o
   0   3   8         67.39         56.91         4.23 o
   1   3   8        265.95        285.77         8.75 o
   2   3   8        390.75        328.03         8.92 o
   3   3   8        100.21         88.37         5.03 o
   4   3   8         49.97         44.06         4.55 o
   5   3   8        236.39        235.28         9.22 o
   6   3   8        128.62         96.83        10.07 o
   7   3   8        216.93        269.61        11.35 o
   8   3   8        101.20         89.50         7.78 o
   9   3   8        160.52        180.64        12.65 o
  10   3   8        178.57        135.39        13.20 o
  11   3   8         44.20         76.05        12.90 o
  12   3   8          4.60         18.35        13.16 o
  13   3   8          1.53          5.36        18.90 o
  14   3   8          6.24        -11.25        25.14 o
 -16   4   8         64.91         90.21        48.30 o
 -15   4   8         13.32         14.84        23.76 o
 -14   4   8        206.38        247.21        20.38 o
 -13   4   8        106.46        110.99        15.36 o
 -12   4   8        200.02        175.17        14.06 o
 -11   4   8         26.77         29.11         9.52 o
 -10   4   8        130.38        143.86        10.75 o
  -9   4   8        211.70        213.47        10.56 o
  -8   4   8        452.58        420.68        12.70 o
  -7   4   8         78.42         63.15         5.49 o
  -6   4   8        394.29        361.86         9.15 o
  -5   4   8          0.06          9.37         4.30 o
  -4   4   8         76.30         54.10         6.77 o
  -3   4   8          0.48         10.34         4.79 o
  -2   4   8        329.85        332.87         9.52 o
  -1   4   8        310.50        373.86        10.72 o
   0   4   8        334.42        325.39        16.36 o
   1   4   8         51.32         49.90         4.15 o
   2   4   8        726.09        789.56        13.66 o
   3   4   8          8.40         -1.62         3.84 o
   4   4   8         50.15         58.12         5.47 o
   5   4   8         19.90         29.42         6.65 o
   6   4   8        676.56        677.03        21.52 o
   7   4   8         34.08         44.56         8.37 o
   8   4   8         32.29          9.02        10.25 o
   9   4   8         16.57         33.22        10.93 o
  10   4   8          1.64         -3.45        12.59 o
  11   4   8         11.77         -2.34        16.36 o
  12   4   8          1.52         24.41        16.52 o
  13   4   8         44.36         47.07        19.79 o
  14   4   8          7.78        -27.74        28.00 o
 -16   5   8         24.45         38.28        30.22 o
 -15   5   8        163.31        115.62        27.26 o
 -14   5   8          0.31        -16.85        16.85 o
 -13   5   8        141.01        136.59        18.27 o
 -12   5   8        143.45        135.75        13.74 o
 -11   5   8        195.13        152.24        11.37 o
 -10   5   8        127.03        112.25         9.71 o
  -9   5   8        148.90        135.47        10.30 o
  -8   5   8        108.95        110.09         8.21 o
  -7   5   8        779.89        805.82        17.36 o
  -6   5   8         75.69         76.44         5.49 o
  -5   5   8        378.08        439.51        11.06 o
  -4   5   8        563.28        549.28        14.57 o
  -3   5   8       4742.60       5094.97        47.57 o
  -2   5   8        426.63        399.98        11.08 o
  -1   5   8       1359.46       1317.02        19.42 o
   0   5   8         37.85         35.05         4.67 o
   1   5   8       2316.78       2433.48        26.33 o
   2   5   8        377.45        408.59        10.50 o
   3   5   8        671.72        593.95        20.90 o
   4   5   8         14.23         17.31         7.51 o
   5   5   8         23.56          8.24         7.18 o
   6   5   8        304.53        302.22        14.36 o
   7   5   8          1.52         -0.29         8.43 o
   8   5   8        152.94        120.02        12.37 o
   9   5   8         28.84         29.50        11.61 o
  10   5   8        189.29        140.52        14.06 o
  11   5   8         23.19         33.50        17.13 o
  12   5   8        235.85        249.56        18.91 o
  13   5   8          0.01        -13.83        25.25 o
  14   5   8        109.94        134.05        30.33 o
 -15   6   8         14.42         52.59        25.57 o
 -14   6   8         35.46         24.01        18.04 o
 -13   6   8        223.47        282.94        18.98 o
 -12   6   8         20.08         -1.12        15.66 o
 -11   6   8          0.82         -0.15        10.46 o
 -10   6   8        139.16        138.06        10.31 o
  -9   6   8        322.71        338.30        14.17 o
  -8   6   8         84.19         96.63         7.62 o
  -7   6   8       1189.16       1290.98        19.59 o
  -6   6   8         46.62         24.05         5.89 o
  -5   6   8         28.41         23.92         6.38 o
  -4   6   8        269.15        294.15        10.22 o
  -3   6   8        323.86        362.60         8.97 o
  -2   6   8         50.55         45.64         5.45 o
  -1   6   8        288.65        247.73        10.37 o
   0   6   8          0.65         -1.70         4.65 o
   1   6   8         22.33         31.35         5.25 o
   2   6   8       2457.35       2426.63        34.23 o
   3   6   8          7.02         10.46         8.00 o
   4   6   8         17.19          1.34         8.53 o
   5   6   8        109.49         66.79         7.85 o
   6   6   8        143.56        163.52        10.45 o
   7   6   8        746.83        749.32        21.54 o
   8   6   8          0.65          1.58        11.59 o
   9   6   8        195.74        181.75        13.58 o
  10   6   8          9.96        -10.39        15.38 o
  11   6   8          7.81          2.97        15.18 o
  12   6   8          9.69          0.70        20.76 o
  13   6   8          2.34         15.75        26.05 o
  14   6   8          7.24         19.67        31.53 o
 -15   7   8          0.03        -30.71        37.75 o
 -14   7   8        238.77        315.33        37.63 o
 -13   7   8          2.65          7.10        16.73 o
 -12   7   8          6.65          7.92        14.31 o
 -11   7   8        199.64        199.23        14.53 o
 -10   7   8        113.91        146.50        11.22 o
  -9   7   8         71.67         71.68         9.68 o
  -8   7   8         12.00          3.13         7.94 o
  -7   7   8          8.76         -0.64         6.30 o
  -6   7   8        535.03        554.70        12.61 o
  -5   7   8        176.68        163.22         7.73 o
  -4   7   8        463.95        450.35        11.18 o
  -3   7   8          1.56          0.09         4.50 o
  -2   7   8        396.13        405.02        11.35 o
  -1   7   8        392.77        428.83        11.69 o
   0   7   8         26.58         23.30         5.15 o
   1   7   8        396.26        389.80        11.71 o
   2   7   8       1382.96       1462.69        24.25 o
   3   7   8          2.34         -7.13         7.13 o
   4   7   8        162.25        158.07        10.83 o
   5   7   8        455.86        481.21        16.36 o
   6   7   8        111.60        135.55        11.26 o
   7   7   8         71.94         64.02        11.30 o
   8   7   8        137.78         95.90        12.10 o
   9   7   8        165.08        198.85        14.54 o
  10   7   8        188.38        206.34        18.82 o
  11   7   8         41.59         38.44        17.99 o
  12   7   8         12.69         -3.35        21.83 o
  13   7   8          3.54        -26.69        26.69 o
 -15   8   8         28.70         23.42        36.84 o
 -14   8   8          9.49        -16.36        21.96 o
 -13   8   8         13.05        -16.90        17.50 o
 -12   8   8         81.45         31.54        15.78 o
 -11   8   8          9.17         20.32        14.06 o
 -10   8   8          0.83         14.20        10.43 o
  -9   8   8         54.21         50.72         9.53 o
  -8   8   8        333.70        263.51        11.64 o
  -7   8   8         53.92         38.76         7.23 o
  -6   8   8         16.10          9.96         6.12 o
  -5   8   8         51.18         57.61         5.59 o
  -4   8   8        181.21        144.52         8.22 o
  -3   8   8         60.53         57.67         4.99 o
  -2   8   8        218.77        191.95         9.27 o
  -1   8   8         44.51         40.09         6.06 o
   0   8   8          3.32          2.24         5.73 o
   1   8   8        216.64        185.38         9.96 o
   2   8   8        139.63         96.01         9.16 o
   3   8   8        163.90        173.11        11.00 o
   4   8   8        124.39        119.33        10.28 o
   5   8   8         69.98         66.99         9.78 o
   6   8   8        101.77         91.71        10.50 o
   7   8   8        196.71        183.93        12.91 o
   8   8   8          0.16        -11.97        11.97 o
   9   8   8         10.65         16.07        16.34 o
  10   8   8         17.79          1.12        16.79 o
  11   8   8         14.31         -9.07        19.53 o
  12   8   8          9.36        -19.91        24.84 o
  13   8   8          1.08        -30.66        30.66 o
 -14   9   8          0.62          2.12        26.37 o
 -13   9   8         19.63         33.93        24.66 o
 -12   9   8         29.67         22.48        17.07 o
 -11   9   8         20.34         37.94        20.31 o
 -10   9   8        384.92        406.76        18.29 o
  -9   9   8         35.05         36.80        10.46 o
  -8   9   8          0.38         -0.70         8.59 o
  -7   9   8         41.03         30.48         8.14 o
  -6   9   8        338.46        400.80        12.60 o
  -5   9   8          0.10         -1.20         5.93 o
  -4   9   8        173.42        148.42         8.91 o
  -3   9   8          7.71         16.87         6.60 o
  -2   9   8        482.90        492.66        11.83 o
  -1   9   8         94.85         86.41         5.86 o
   0   9   8         21.56         24.89         4.97 o
   1   9   8         85.59         86.49         6.97 o
   2   9   8        255.82        257.50        15.77 o
   3   9   8         12.98         18.44         8.55 o
   4   9   8         37.87         18.25         8.88 o
   5   9   8         65.73         62.50        10.58 o
   6   9   8          4.51          8.65        13.40 o
   7   9   8         75.33         99.20        12.95 o
   8   9   8         46.03         63.10        15.76 o
   9   9   8        135.11        139.70        17.56 o
  10   9   8          6.56         -8.42        18.03 o
  11   9   8         68.25         69.77        29.21 o
  12   9   8         31.70         63.40        27.41 o
 -14  10   8         38.78         39.91        32.53 o
 -13  10   8         99.33        109.42        24.03 o
 -12  10   8          0.00         -3.78        19.34 o
 -11  10   8         89.97        111.11        16.14 o
 -10  10   8        231.79        271.46        17.31 o
  -9  10   8         29.41          9.78        12.04 o
  -8  10   8         93.79        118.29        10.52 o
  -7  10   8         46.85         55.01         8.23 o
  -6  10   8         81.02         67.43         8.14 o
  -5  10   8         57.99         66.92         8.87 o
  -4  10   8          0.44          1.44         5.14 o
  -3  10   8        273.44        315.81        14.13 o
  -2  10   8         50.79         46.90         6.23 o
  -1  10   8         42.85         35.88         5.77 o
   0  10   8         38.42         18.89         5.30 o
   1  10   8          5.21         -5.70         5.70 o
   2  10   8         25.87         18.24         6.12 o
   3  10   8         34.34         21.20         7.79 o
   4  10   8         79.86         59.23        10.59 o
   5  10   8        173.47        166.94        13.15 o
   6  10   8        166.84        210.17        20.29 o
   7  10   8         52.79         25.71        13.97 o
   8  10   8          5.05         24.05        16.48 o
   9  10   8         26.31         28.74        17.74 o
  10  10   8          0.20         -7.46        20.26 o
  11  10   8         54.09         61.43        24.62 o
  12  10   8          0.61         38.45        37.65 o
 -13  11   8          0.00        -20.74        27.60 o
 -12  11   8          9.95        -21.28        22.75 o
 -11  11   8         10.40        -12.47        19.39 o
 -10  11   8         19.25         36.18        17.77 o
  -9  11   8        103.57         63.53        13.59 o
  -8  11   8          0.32          3.30        12.84 o
  -7  11   8         48.95         49.14         9.52 o
  -6  11   8         56.92         55.39         8.36 o
  -5  11   8        103.67         98.12         7.19 o
  -4  11   8        378.60        370.60        11.93 o
  -3  11   8        378.14        466.97        11.62 o
  -2  11   8          5.63         11.96         6.65 o
  -1  11   8        566.75        605.34        14.46 o
   0  11   8        380.03        400.59        11.89 o
   1  11   8         10.72          5.46         7.83 o
   2  11   8         17.06         23.37         7.18 o
   3  11   8        309.78        335.24        12.31 o
   4  11   8          6.86         -2.25         8.33 o
   5  11   8        206.11        198.06        11.40 o
   6  11   8          5.13         13.99         9.84 o
   7  11   8        115.84        132.51        11.07 o
   8  11   8         23.56         12.05        10.89 o
   9  11   8        186.26        159.03        25.39 o
  10  11   8         21.87         10.31        23.80 o
  11  11   8         17.84         -2.94        26.56 o
 -12  12   8         38.21         13.03        26.59 o
 -11  12   8         73.62         93.62        25.73 o
 -10  12   8        278.95        334.73        22.70 o
  -9  12   8         12.37          2.07        13.52 o
  -8  12   8        106.40        102.78        12.86 o
  -7  12   8        200.20        182.75        11.82 o
  -6  12   8        107.28        157.77        10.56 o
  -5  12   8         30.91         36.10         7.38 o
  -4  12   8        311.07        309.36        11.13 o
  -3  12   8         68.04         57.64         7.42 o
  -2  12   8         22.56         12.81         6.13 o
  -1  12   8         70.17        107.40         8.86 o
   0  12   8        107.17        109.90         8.08 o
   1  12   8          5.71          6.83         8.47 o
   2  12   8         97.91        103.35         9.54 o
   3  12   8         26.43         35.50         8.93 o
   4  12   8        208.45        236.63        13.33 o
   5  12   8         95.66        114.43        12.43 o
   6  12   8         38.71         29.35        12.53 o
   7  12   8         16.88          5.49        12.08 o
   8  12   8         26.85        -12.78        19.78 o
   9  12   8          1.72        -22.94        22.94 o
  10  12   8          0.51        -27.52        29.43 o
 -11  13   8         69.13         71.90        23.96 o
 -10  13   8          0.27        -15.28        18.64 o
  -9  13   8          9.59         -9.49        15.88 o
  -8  13   8          8.08          6.88        13.32 o
  -7  13   8         77.81         61.16        12.98 o
  -6  13   8          8.39          0.65        12.16 o
  -5  13   8          2.22          9.27         8.72 o
  -4  13   8          2.30          7.62         8.30 o
  -3  13   8          8.62         -3.70         8.07 o
  -2  13   8          4.06          3.52         7.48 o
  -1  13   8         59.50         53.89         7.15 o
   0  13   8          8.82          1.55         7.92 o
   1  13   8          0.25         -6.90        10.64 o
   2  13   8        202.84        203.13        13.71 o
   3  13   8         32.01         26.74         9.98 o
   4  13   8         19.04         19.16        11.02 o
   5  13   8          1.53          2.43        10.52 o
   6  13   8         51.22         36.06        13.75 o
   7  13   8          2.99         10.30        15.12 o
   8  13   8          0.08        -25.11        25.11 o
   9  13   8         54.08         33.00        26.46 o
  10  13   8         71.02         78.94        34.15 o
 -10  14   8          0.26          2.01        23.55 o
  -9  14   8          0.18         13.24        20.65 o
  -8  14   8          0.94        -16.93        19.08 o
  -7  14   8        261.69        310.64        19.62 o
  -6  14   8         43.25         29.58        14.22 o
  -5  14   8         39.70         34.31        10.80 o
  -4  14   8         20.67         20.97        10.02 o
  -3  14   8         43.86         50.24        10.91 o
  -2  14   8         21.06         11.70         9.18 o
  -1  14   8         75.74         78.19         8.72 o
   0  14   8         35.03         27.83         7.89 o
   1  14   8         40.54         15.81        13.23 o
   2  14   8         31.31         43.70        18.81 o
   3  14   8          1.38        -13.47        13.47 o
   4  14   8         27.22         39.68        15.19 o
   5  14   8          3.47          4.98        14.34 o
   6  14   8         13.59          3.83        16.63 o
   7  14   8         35.71          3.58        22.83 o
   8  14   8          8.28          9.32        30.61 o
   9  14   8         13.10         10.83        44.12 o
  -9  15   8         87.98         92.45        24.23 o
  -8  15   8        101.20        113.18        28.19 o
  -7  15   8        131.44        175.03        19.71 o
  -6  15   8          2.58         14.87        15.59 o
  -5  15   8          0.06         14.75        14.12 o
  -4  15   8          0.01        -13.50        13.50 o
  -3  15   8         88.16         81.05        13.67 o
  -2  15   8          0.08          9.32        10.80 o
  -1  15   8          4.97         17.35        10.29 o
   0  15   8        158.70        135.13        12.64 o
   1  15   8         47.97         37.75        14.51 o
   2  15   8         41.86         51.71        14.33 o
   3  15   8          7.89         -4.44        16.31 o
   4  15   8         23.71         61.60        22.72 o
   5  15   8          2.03        -12.56        17.99 o
   6  15   8         18.38         29.67        34.83 o
   7  15   8          0.06         32.60        28.67 o
  -8  16   8         49.88         65.71        33.29 o
  -7  16   8          2.75         17.56        26.60 o
  -6  16   8          8.81        -21.05        21.05 o
  -5  16   8         49.13         37.05        17.70 o
  -4  16   8         11.61         -6.36        17.82 o
  -3  16   8         83.64         67.12        18.22 o
  -2  16   8          2.34         -4.12        15.63 o
  -1  16   8          1.25        -11.87        14.71 o
   0  16   8          3.28        -17.42        17.42 o
   1  16   8         38.00         45.56        20.15 o
   2  16   8          2.36        -11.90        17.52 o
   3  16   8         46.26         66.93        18.48 o
   4  16   8          8.22         31.53        24.07 o
   5  16   8        285.13        331.09        68.76 o
   6  16   8          0.07        -17.00        49.84 o
  -6  17   8         16.53         14.59        31.69 o
  -5  17   8          3.78         -5.84        25.85 o
  -4  17   8         27.00         19.12        29.51 o
  -3  17   8          3.57          6.70        31.40 o
  -2  17   8        116.81         93.59        30.59 o
  -1  17   8          0.19        -20.79        20.79 o
   0  17   8         12.80        -23.50        23.50 o
   1  17   8         88.16         89.88        30.73 o
   2  17   8          5.88         11.28        25.93 o
   3  17   8         57.94         44.36        49.76 o
   4  17   8          6.08         38.65        51.55 o
 -16   1   9          7.50        -18.02        30.54 o
 -15   1   9        179.73        162.96        23.61 o
 -14   1   9         64.47         63.29        26.76 o
 -13   1   9          4.14          9.51        12.88 o
 -12   1   9          9.30          2.27        10.08 o
 -11   1   9        186.10        187.29        13.81 o
 -10   1   9         35.50         33.50         7.34 o
  -9   1   9        203.99        193.94         9.93 o
  -8   1   9        134.83        115.56         6.24 o
  -7   1   9          6.23          1.77         8.82 o
  -6   1   9          5.55          0.58         6.63 o
  -5   1   9        302.32        299.03        15.31 o
  -4   1   9       1301.52       1320.62        26.41 o
  -3   1   9          4.52         -4.11         4.88 o
  -2   1   9          0.12         -2.55         4.37 o
  -1   1   9        568.62        574.20        14.56 o
   0   1   9        992.64        879.30        28.98 o
   1   1   9        434.41        470.90        12.29 o
   2   1   9         18.43         12.65         5.68 o
   3   1   9         81.76         91.10         6.60 o
   4   1   9        354.73        283.65         9.13 o
   5   1   9        173.36        178.07         8.73 o
   6   1   9        137.57        142.11         8.32 o
   7   1   9          1.45         11.96         7.40 o
   8   1   9        183.62        139.13         9.87 o
   9   1   9         23.27         17.91         9.85 o
  10   1   9         19.26         33.05        11.03 o
  11   1   9          0.47          0.84        12.19 o
  12   1   9          0.15         -2.44        20.58 o
  13   1   9         13.94          2.60        23.34 o
 -15   2   9          4.36         -0.21        22.44 o
 -14   2   9         40.39         29.36        21.68 o
 -13   2   9         19.83         -5.78        14.96 o
 -12   2   9          0.21         -6.42        11.02 o
 -11   2   9         21.97         24.74         9.34 o
 -10   2   9        153.91        195.43        10.66 o
  -9   2   9       1161.58       1226.73        19.10 o
  -8   2   9        292.33        358.80         9.66 o
  -7   2   9        596.79        724.47        22.74 o
  -6   2   9          0.61         -4.29         7.19 o
  -5   2   9        696.26        765.88        20.23 o
  -4   2   9         41.96         66.47         6.10 o
  -3   2   9       1475.79       1436.78        22.48 o
  -2   2   9          2.62          7.21         4.67 o
  -1   2   9         11.31         10.21         3.92 o
   0   2   9        111.28        112.85         4.83 o
   1   2   9        806.42        727.27        14.25 o
   2   2   9         34.54         23.74         4.57 o
   3   2   9       1536.18       1628.96        33.46 o
   4   2   9         42.06         51.30         4.95 o
   5   2   9        108.39        103.35         6.76 o
   6   2   9          0.33         -2.43         6.34 o
   7   2   9        133.85        170.94        10.50 o
   8   2   9          1.60         -1.01         8.65 o
   9   2   9         56.69         60.16         9.78 o
  10   2   9          5.03         12.42        10.83 o
  11   2   9        233.59        232.01        20.11 o
  12   2   9         60.50         92.77        25.65 o
  13   2   9          6.44         40.49        24.53 o
 -15   3   9        564.22        698.80        57.87 o
 -14   3   9         72.60         99.32        22.00 o
 -13   3   9        173.18        224.78        19.19 o
 -12   3   9          8.59         10.33        12.09 o
 -11   3   9         31.28         12.76         9.89 o
 -10   3   9          2.22          9.16         8.21 o
  -9   3   9        100.60         99.34         7.71 o
  -8   3   9         67.77         56.71         5.37 o
  -7   3   9        265.79        233.05         9.21 o
  -6   3   9        564.47        583.10        18.55 o
  -5   3   9        424.83        410.01        15.74 o
  -4   3   9        191.31        226.30        12.12 o
  -3   3   9        269.88        253.23         9.84 o
  -2   3   9        158.13        153.53         7.44 o
  -1   3   9         11.89          5.21         4.38 o
   0   3   9         53.90         46.06         4.39 o
   1   3   9          0.39          8.93         4.61 o
   2   3   9        114.89        103.53         9.06 o
   3   3   9        826.09        810.05        18.61 o
   4   3   9         14.18         20.22         4.86 o
   5   3   9         23.36         24.60         5.55 o
   6   3   9         26.94         16.43         6.36 o
   7   3   9        225.31        225.93        12.28 o
   8   3   9        134.17        129.18         9.50 o
   9   3   9        307.84        304.77        17.25 o
  10   3   9          7.04         -6.59        14.23 o
  11   3   9          6.93         14.48        20.45 o
  12   3   9        232.25        271.65        20.48 o
  13   3   9        196.04        278.78        31.07 o
 -15   4   9         20.51         67.76        36.14 o
 -14   4   9        127.77        159.16        21.38 o
 -13   4   9          0.91          4.46        16.82 o
 -12   4   9        225.31        205.39        15.49 o
 -11   4   9        188.72        215.04        13.18 o
 -10   4   9         87.99        100.07         9.34 o
  -9   4   9        521.93        560.94        15.01 o
  -8   4   9        474.18        428.37        12.03 o
  -7   4   9         46.81         24.65         5.44 o
  -6   4   9         36.63         29.52        11.67 o
  -5   4   9        274.15        221.53        12.26 o
  -4   4   9        120.40        100.85         8.45 o
  -3   4   9         53.50         54.94         5.93 o
  -2   4   9         49.89         72.16         5.85 o
  -1   4   9          2.12         -0.42         4.77 o
   0   4   9         35.34         25.39         4.99 o
   1   4   9        243.30        265.96         8.42 o
   2   4   9        514.28        545.20        11.50 o
   3   4   9        425.13        387.65        15.67 o
   4   4   9         15.80          9.23         5.21 o
   5   4   9       1105.95       1169.46        22.33 o
   6   4   9         30.64         25.91         6.55 o
   7   4   9         17.56         27.96        10.58 o
   8   4   9          4.29         -6.35        12.87 o
   9   4   9        175.43        212.74        14.91 o
  10   4   9         77.19        112.99        15.22 o
  11   4   9          2.55          5.94        17.70 o
  12   4   9          4.60          8.83        19.66 o
  13   4   9         84.40        117.57        27.90 o
 -15   5   9        105.83         82.71        29.66 o
 -14   5   9         14.60         15.03        20.33 o
 -13   5   9         29.54         60.26        20.15 o
 -12   5   9         51.02         45.72        14.06 o
 -11   5   9          5.67          0.12        10.98 o
 -10   5   9          1.59         -3.98         9.22 o
  -9   5   9         15.51         13.72         7.68 o
  -8   5   9         40.59         26.84         6.04 o
  -7   5   9          0.03          7.27         6.59 o
  -6   5   9         33.19         43.47        10.33 o
  -5   5   9        213.16        189.05        11.51 o
  -4   5   9        251.48        250.65        12.68 o
  -3   5   9         88.81         90.78         6.22 o
  -2   5   9         21.82         31.34         5.26 o
  -1   5   9        180.89        192.09        14.46 o
   0   5   9        126.93        110.40         6.37 o
   1   5   9        832.81        880.55        14.93 o
   2   5   9        895.92        934.68        14.39 o
   3   5   9         70.89         65.21         5.33 o
   4   5   9          1.82         -8.00         8.00 o
   5   5   9          0.46          4.34         7.84 o
   6   5   9        273.84        309.46        18.42 o
   7   5   9        276.27        259.46        14.89 o
   8   5   9          8.94          0.86        11.91 o
   9   5   9         68.88         41.33        14.17 o
  10   5   9         54.98         88.06        19.04 o
  11   5   9         29.26         39.42        17.20 o
  12   5   9          9.20         22.65        23.34 o
  13   5   9         10.01         23.58        30.12 o
 -15   6   9         43.39         94.32        29.52 o
 -14   6   9         91.40        100.95        23.79 o
 -13   6   9         10.38         17.24        16.77 o
 -12   6   9         74.11         32.15        16.47 o
 -11   6   9         19.92         14.33        12.06 o
 -10   6   9        405.65        443.02        16.52 o
  -9   6   9          5.34         -2.25         8.28 o
  -8   6   9        290.04        244.97        10.30 o
  -7   6   9        999.09       1036.26        19.51 o
  -6   6   9       1338.58       1389.80        20.93 o
  -5   6   9         11.62          7.89         8.65 o
  -4   6   9        820.23        727.10        17.53 o
  -3   6   9        547.43        571.95        11.10 o
  -2   6   9       1421.22       1438.12        19.97 o
  -1   6   9         47.39         33.32         5.65 o
   0   6   9       1371.72       1466.08        21.92 o
   1   6   9       2908.29       3045.67        32.49 o
   2   6   9         35.48         28.82         5.03 o
   3   6   9          4.02         -6.86         6.86 o
   4   6   9        126.40        126.50        12.68 o
   5   6   9        430.35        509.29        19.62 o
   6   6   9        501.00        542.81        19.42 o
   7   6   9        210.50        193.86        13.65 o
   8   6   9         45.41         51.80        13.13 o
   9   6   9        116.75        143.08        15.04 o
  10   6   9         94.65        110.53        16.38 o
  11   6   9         16.12         40.32        20.50 o
  12   6   9          1.68        -14.20        25.00 o
 -14   7   9         17.01         30.73        25.97 o
 -13   7   9          1.02          1.91        17.69 o
 -12   7   9          0.18         20.04        15.21 o
 -11   7   9         78.02         72.45        13.47 o
 -10   7   9        122.48        139.20        11.28 o
  -9   7   9          1.80         -3.72         9.22 o
  -8   7   9        130.31         99.22         8.09 o
  -7   7   9          0.49         -4.35         5.95 o
  -6   7   9         42.45         30.50         7.00 o
  -5   7   9        601.29        596.50        15.72 o
  -4   7   9        430.21        455.42        15.96 o
  -3   7   9         38.43         43.98         5.49 o
  -2   7   9         89.92         75.77         6.30 o
  -1   7   9        217.38        218.53        10.17 o
   0   7   9       1018.86       1153.93        22.44 o
   1   7   9        108.52         82.16         5.49 o
   2   7   9        653.04        656.61        18.01 o
   3   7   9         16.98         42.03         8.98 o
   4   7   9        509.32        513.14        21.77 o
   5   7   9          1.66          7.24        10.37 o
   6   7   9        193.59        182.56        15.09 o
   7   7   9         37.63         49.89        11.67 o
   8   7   9          2.94         -0.74        13.91 o
   9   7   9        154.18        152.05        20.34 o
  10   7   9         58.89         58.50        18.53 o
  11   7   9         24.99         32.59        21.45 o
  12   7   9          0.25        -16.38        27.29 o
 -14   8   9          5.09         27.77        27.69 o
 -13   8   9         21.93         45.43        22.57 o
 -12   8   9          6.01          6.92        17.31 o
 -11   8   9         63.07         58.53        18.14 o
 -10   8   9        122.09        120.75        13.26 o
  -9   8   9        133.46        115.82        10.34 o
  -8   8   9          5.18          5.45         8.18 o
  -7   8   9        187.42        176.86         9.18 o
  -6   8   9          0.14         -8.05         8.05 o
  -5   8   9        484.02        483.57        13.01 o
  -4   8   9        202.31        178.30        11.60 o
  -3   8   9        345.68        388.93        14.45 o
  -2   8   9        169.56        180.41        10.92 o
  -1   8   9         48.03         65.50         7.37 o
   0   8   9         74.33         52.31         6.66 o
   1   8   9          0.11         -5.03         5.03 o
   2   8   9          0.24          1.71         8.24 o
   3   8   9        750.00        842.23        21.31 o
   4   8   9         19.74         11.66        11.31 o
   5   8   9         12.85         15.68        10.30 o
   6   8   9          0.39         -1.32        11.69 o
   7   8   9        361.22        361.10        22.18 o
   8   8   9          0.78          7.42        15.08 o
   9   8   9         80.67        121.09        18.16 o
  10   8   9         31.08          6.77        27.71 o
  11   8   9          3.66          0.02        23.48 o
  12   8   9         73.30         57.83        31.61 o
 -13   9   9         89.54         32.48        30.20 o
 -12   9   9          7.30         17.60        21.52 o
 -11   9   9         13.91         -0.42        15.91 o
 -10   9   9         31.19         21.37        13.60 o
  -9   9   9        273.57        272.76        14.27 o
  -8   9   9         62.48         52.08         9.28 o
  -7   9   9         21.62         20.69         7.56 o
  -6   9   9         23.16         24.56         9.19 o
  -5   9   9          1.42         17.46         7.52 o
  -4   9   9        358.08        339.85        14.54 o
  -3   9   9          2.04          6.90         6.67 o
  -2   9   9          4.07         -6.97         6.97 o
  -1   9   9          6.49          6.72         7.34 o
   0   9   9        222.77        249.78        13.20 o
   1   9   9        191.49        174.68        12.21 o
   2   9   9         17.55         -2.23         9.12 o
   3   9   9          1.38         -7.51         9.16 o
   4   9   9        180.65        198.65        14.98 o
   5   9   9        274.60        284.84        21.76 o
   6   9   9         62.97         74.35        17.54 o
   7   9   9        115.13        129.94        16.47 o
   8   9   9          0.80          9.31        17.43 o
   9   9   9          2.03        -18.08        18.08 o
  10   9   9         44.36         91.13        22.87 o
  11   9   9          1.96          7.48        27.06 o
 -13  10   9          5.29         -4.17        48.31 o
 -12  10   9         18.81         37.00        25.91 o
 -11  10   9         17.49         23.68        18.17 o
 -10  10   9         61.60         31.60        16.50 o
  -9  10   9        101.36        117.67        15.13 o
  -8  10   9          0.72         12.21         9.57 o
  -7  10   9         29.39         29.62         8.82 o
  -6  10   9         40.13         34.51         7.54 o
  -5  10   9        126.82        144.53         9.92 o
  -4  10   9          2.36         -2.00         7.49 o
  -3  10   9        283.72        281.85        10.95 o
  -2  10   9         42.78         32.33         8.11 o
  -1  10   9         52.96         46.47         8.19 o
   0  10   9         55.78         69.64         7.47 o
   1  10   9        240.31        250.41        14.73 o
   2  10   9        133.85        102.44        10.84 o
   3  10   9          0.69          4.31        10.62 o
   4  10   9         39.39         40.34        12.73 o
   5  10   9          0.02          9.07        12.65 o
   6  10   9         11.83         -9.68        21.63 o
   7  10   9         21.84         27.96        16.03 o
   8  10   9          0.16        -17.51        17.51 o
   9  10   9          2.27        -20.92        20.92 o
  10  10   9         50.33         85.25        25.76 o
  11  10   9        166.34        208.64        29.97 o
 -12  11   9         46.61         25.97        26.08 o
 -11  11   9        161.45        213.33        32.75 o
 -10  11   9         44.22         29.18        21.02 o
  -9  11   9         82.43         83.14        14.58 o
  -8  11   9         64.87         33.64        10.96 o
  -7  11   9         21.30         46.07         9.90 o
  -6  11   9         28.55         31.86         8.48 o
  -5  11   9        102.57        141.43        10.64 o
  -4  11   9        146.27        129.78         8.43 o
  -3  11   9          8.47         15.49         7.33 o
  -2  11   9         10.52         -6.59         6.59 o
  -1  11   9         10.03          8.50         6.85 o
   0  11   9        447.10        476.97        24.80 o
   1  11   9          5.44          8.16        11.15 o
   2  11   9         14.15         -1.76        11.23 o
   3  11   9          9.66          3.85        12.48 o
   4  11   9        238.33        223.91        17.70 o
   5  11   9          4.11         11.52        14.14 o
   6  11   9         82.89         95.51        17.86 o
   7  11   9         37.68         -0.78        17.61 o
   8  11   9        125.90        101.09        21.45 o
   9  11   9         87.94         73.26        29.08 o
  10  11   9         12.29         23.83        30.65 o
 -11  12   9         12.46         27.59        23.71 o
 -10  12   9        105.43        146.21        27.35 o
  -9  12   9          0.19         25.07        17.50 o
  -8  12   9         18.11         10.44        13.73 o
  -7  12   9          8.21          5.18        11.45 o
  -6  12   9         76.62         60.21        10.03 o
  -5  12   9        125.98        119.85         9.07 o
  -4  12   9        110.29         88.36         8.50 o
  -3  12   9          1.11         -3.36         8.82 o
  -2  12   9         37.64         32.82         8.09 o
  -1  12   9         18.40         18.28         7.30 o
   0  12   9          3.23         -0.48         6.71 o
   1  12   9         17.76         14.69        13.84 o
   2  12   9          0.18         -2.56        13.38 o
   3  12   9        254.72        275.62        16.43 o
   4  12   9          4.72          6.20        15.65 o
   5  12   9         83.26         78.27        16.70 o
   6  12   9         56.84         59.70        18.05 o
   7  12   9          1.96        -10.13        21.08 o
   8  12   9        158.33        134.07        24.47 o
   9  12   9          0.01          2.94        30.69 o
 -10  13   9         52.92         56.52        27.04 o
  -9  13   9        117.55        136.93        23.06 o
  -8  13   9        109.53        118.86        16.43 o
  -7  13   9         73.44        103.60        14.43 o
  -6  13   9         38.39         21.95        13.27 o
  -5  13   9          5.79         -1.47        11.94 o
  -4  13   9         17.96         12.01         9.89 o
  -3  13   9        147.60        121.89        11.36 o
  -2  13   9         13.18         12.77        10.69 o
  -1  13   9        129.07        125.06        11.58 o
   0  13   9         12.30         -6.69         6.69 o
   1  13   9          7.98         -0.93        10.89 o
   2  13   9         14.81         21.45         8.17 o
   3  13   9        139.94        147.97        16.31 o
   4  13   9         26.14         33.86        19.63 o
   5  13   9         59.29         53.38        18.68 o
   6  13   9         92.29         99.69        21.89 o
   7  13   9         52.45         80.70        24.57 o
   8  13   9          3.67         52.93        28.89 o
  -9  14   9          7.38          0.42        28.80 o
  -8  14   9         47.86         81.02        31.07 o
  -7  14   9         24.47         29.55        24.03 o
  -6  14   9          4.56         10.90        21.56 o
  -5  14   9         15.60          9.82        15.36 o
  -4  14   9         82.66        104.72        15.35 o
  -3  14   9         48.22         71.47        13.31 o
  -2  14   9          1.07         -8.08        12.74 o
  -1  14   9         66.95         48.48        11.98 o
   0  14   9         10.34         -8.30        12.84 o
   1  14   9          0.68         24.71        13.14 o
   2  14   9          4.79        -14.12        14.12 o
   3  14   9         43.73         38.26        18.20 o
   4  14   9         35.03         13.90        27.83 o
   5  14   9         17.39        -31.18        31.18 o
   6  14   9         58.53         37.26        26.49 o
   7  14   9         55.49         59.54        31.62 o
  -8  15   9          0.61         50.36        28.70 o
  -7  15   9         84.47         80.86        24.11 o
  -6  15   9          3.40         11.90        27.34 o
  -5  15   9         22.87          6.03        26.01 o
  -4  15   9         32.34         14.29        20.18 o
  -3  15   9         14.55          4.64        18.43 o
  -2  15   9         20.81         54.66        18.79 o
  -1  15   9         80.95        106.53        18.35 o
   0  15   9         44.74         55.15        18.53 o
   1  15   9        215.12        242.58        22.25 o
   2  15   9          8.18        -12.88        21.42 o
   3  15   9         13.31         22.51        21.41 o
   4  15   9         38.70         31.53        32.13 o
   5  15   9        109.03        193.97        32.71 o
   6  15   9          0.52        -36.64        38.37 o
  -6  16   9         44.68         61.93        29.32 o
  -5  16   9         27.82         28.10        24.72 o
  -4  16   9         20.97         23.61        30.50 o
  -3  16   9         50.26         52.70        27.50 o
  -2  16   9         13.90         23.26        22.09 o
  -1  16   9         15.45        -24.82        24.82 o
   0  16   9          4.52        -24.83        24.83 o
   1  16   9         85.10         79.52        26.34 o
   2  16   9          0.13         28.49        27.30 o
   3  16   9          4.25         42.29        37.96 o
   4  16   9          0.34         -3.73        37.01 o
  -2  17   9          1.18         25.40        51.93 o
  -1  17   9          4.24        -42.08        42.08 o
 -15   0  10         58.13         82.23        41.38 o
 -14   0  10          6.03        -59.13        59.13 o
 -13   0  10         44.94         70.69        28.10 o
 -12   0  10        241.39        289.61        53.63 o
 -11   0  10          6.78         12.27        13.40 o
 -10   0  10          0.30        -11.04        16.91 o
  -9   0  10         70.48         79.98        32.60 o
  -8   0  10         81.62         73.52        21.15 o
  -7   0  10         79.58         95.77        20.77 o
  -6   0  10        102.88        141.76        26.53 o
  -5   0  10        365.04        392.54        20.46 o
  -4   0  10        729.44        646.33        22.25 o
  -3   0  10        496.79        497.36        19.60 o
  -2   0  10        298.41        346.06        15.90 o
  -1   0  10         23.70         16.96         6.09 o
   0   0  10        725.18        641.58        13.95 o
   1   0  10         18.27         14.10        12.56 o
   2   0  10        641.86        755.56        33.22 o
   3   0  10       2316.81       2285.52        70.97 o
   4   0  10        961.65        936.34        21.47 o
   5   0  10        166.39        163.51        18.47 o
   6   0  10        381.42        459.28        19.97 o
   7   0  10        738.17        724.41        25.56 o
   8   0  10        411.04        419.83        23.41 o
   9   0  10        810.69        813.11        33.93 o
  10   0  10        247.17        201.71        21.42 o
  11   0  10        981.44       1125.00        80.99 o
  12   0  10         12.30         37.90        40.62 o
 -15   1  10         40.14         18.61        33.58 o
 -14   1  10         77.96        135.62        42.08 o
 -13   1  10         20.86         25.92        19.43 o
 -12   1  10         35.49         38.22        13.37 o
 -11   1  10          0.80          0.50         8.09 o
 -10   1  10         95.21         78.11         6.69 o
  -9   1  10        425.82        434.09        22.42 o
  -8   1  10          4.00        -12.12        18.05 o
  -7   1  10         88.14         61.78        14.52 o
  -6   1  10        752.66        734.11        51.73 o
  -5   1  10        357.31        351.26        13.84 o
  -4   1  10         66.09         69.12         6.87 o
  -3   1  10        246.46        255.14        11.51 o
  -2   1  10         15.04          9.71         5.46 o
  -1   1  10         10.74         -2.45         4.41 o
   0   1  10          3.38          2.55         3.15 o
   1   1  10        399.41        408.05        13.36 o
   2   1  10        318.13        292.27        17.09 o
   3   1  10        994.17        930.88        22.34 o
   4   1  10         30.53         38.17         5.34 o
   5   1  10        229.88        265.80        13.61 o
   6   1  10         46.68         45.55         7.53 o
   7   1  10         98.42        110.05         9.52 o
   8   1  10        101.51        114.48        11.27 o
   9   1  10         67.11         66.08        15.43 o
  10   1  10          3.77         17.44        12.92 o
  11   1  10         20.41          7.73        17.66 o
  12   1  10         47.51         30.38        25.33 o
 -15   2  10         42.66         27.05        41.76 o
 -14   2  10          0.47        -44.07        44.07 o
 -13   2  10          2.71        -16.29        21.56 o
 -12   2  10          6.10         24.44        13.11 o
 -11   2  10          3.82         -4.52         8.76 o
 -10   2  10         19.07         25.05         6.62 o
  -9   2  10         37.99         33.85        13.86 o
  -8   2  10        219.49        209.64        16.15 o
  -7   2  10         14.77         11.46        12.10 o
  -6   2  10         19.67          9.57         9.60 o
  -5   2  10          1.35         13.56        12.50 o
  -4   2  10          7.95          4.95         5.79 o
  -3   2  10         21.83         34.81         6.26 o
  -2   2  10        237.01        246.20        12.82 o
  -1   2  10        622.04        677.85        13.13 o
   0   2  10          0.05          4.87         4.62 o
   1   2  10        434.32        422.42        14.11 o
   2   2  10        207.05        213.14         6.68 o
   3   2  10        108.58        100.10         6.25 o
   4   2  10         22.62         33.19         5.35 o
   5   2  10        120.64         96.92         7.25 o
   6   2  10          8.76         17.07         7.19 o
   7   2  10         21.23         21.25         8.43 o
   8   2  10          5.73         -5.56         9.32 o
   9   2  10         15.96         19.76        11.09 o
  10   2  10        120.60        137.82        16.39 o
  11   2  10        111.26        118.83        21.62 o
  12   2  10         59.31         71.99        24.43 o
 -14   3  10         36.45         59.26        29.75 o
 -13   3  10         20.64         40.39        20.08 o
 -12   3  10         35.91          9.01        15.28 o
 -11   3  10        225.20        231.16        12.31 o
 -10   3  10         11.30         -8.47         8.47 o
  -9   3  10         84.38         71.41         7.34 o
  -8   3  10        461.24        464.93        22.13 o
  -7   3  10         68.59         51.02        12.32 o
  -6   3  10         60.14         25.88         9.63 o
  -5   3  10         52.52         35.45         8.67 o
  -4   3  10         45.19         61.76         8.21 o
  -3   3  10        102.06         55.70         6.31 o
  -2   3  10        143.90        150.36         8.09 o
  -1   3  10        157.80        116.21         7.11 o
   0   3  10        211.07        256.56        12.14 o
   1   3  10        116.26         87.00         5.62 o
   2   3  10         14.38         10.67         4.37 o
   3   3  10          0.25         -4.86         5.99 o
   4   3  10         13.30          8.03         5.51 o
   5   3  10         13.57          1.20         6.18 o
   6   3  10          0.10         -3.96         7.02 o
   7   3  10         23.51         32.73        11.12 o
   8   3  10         30.94         32.57         9.97 o
   9   3  10         14.35         -1.24        15.19 o
  10   3  10          3.38        -16.88        23.33 o
  11   3  10          0.00          3.15        20.57 o
  12   3  10          1.14          8.88        24.82 o
 -14   4  10         15.01         21.54        44.08 o
 -13   4  10          1.84        -21.16        21.16 o
 -12   4  10          1.59         -7.95        14.08 o
 -11   4  10         10.56         13.38        14.33 o
 -10   4  10         25.96         14.28         7.70 o
  -9   4  10          0.08         -8.31         8.31 o
  -8   4  10          8.85         -4.55        13.70 o
  -7   4  10        391.29        443.34        22.61 o
  -6   4  10        213.03        208.19        12.35 o
  -5   4  10         54.15         71.52         9.05 o
  -4   4  10         83.66         74.56        13.54 o
  -3   4  10         88.52         74.05         6.23 o
  -2   4  10        140.11        133.56         8.13 o
  -1   4  10          6.14         -5.53         5.54 o
   0   4  10         12.30         -3.94         5.31 o
   1   4  10        221.92        240.10         8.67 o
   2   4  10         14.82          8.17         4.75 o
   3   4  10         49.92         49.96         7.07 o
   4   4  10         58.88         63.38         6.25 o
   5   4  10        262.32        238.13        13.76 o
   6   4  10          3.97         33.66        10.67 o
   7   4  10         52.24         68.58        12.00 o
   8   4  10         24.66         31.43        14.52 o
   9   4  10          0.66        -15.45        15.45 o
  10   4  10         21.50         18.19        20.56 o
  11   4  10          2.48          9.06        19.66 o
  12   4  10         15.74        -27.75        27.75 o
 -14   5  10        105.86         92.06        34.72 o
 -13   5  10          2.98         10.33        27.09 o
 -12   5  10          8.79         17.22        16.89 o
 -11   5  10         24.23         10.04        11.73 o
 -10   5  10        145.87        115.90        11.37 o
  -9   5  10        172.82        183.12        12.40 o
  -8   5  10         59.28         68.90        13.79 o
  -7   5  10         74.38         63.40        11.61 o
  -6   5  10        528.98        596.02        20.40 o
  -5   5  10        342.01        353.48        18.46 o
  -4   5  10         23.38         39.01         9.05 o
  -3   5  10       1022.64       1000.64        22.44 o
  -2   5  10        262.02        278.12        11.57 o
  -1   5  10        286.79        336.62        11.83 o
   0   5  10         21.69         18.43         5.73 o
   1   5  10       1087.33       1215.54        18.86 o
   2   5  10          2.70         -1.16         7.03 o
   3   5  10        344.06        357.87        16.51 o
   4   5  10          5.63         10.18         7.88 o
   5   5  10        278.52        340.46        19.32 o
   6   5  10         17.20          7.52        12.14 o
   7   5  10         92.05        118.55        13.32 o
   8   5  10          1.56        -14.15        14.15 o
   9   5  10         73.58         52.69        17.55 o
  10   5  10          8.33         26.97        17.30 o
  11   5  10          0.98        -24.73        24.73 o
  12   5  10          0.00        -18.36        30.74 o
 -14   6  10          0.08        -35.77        35.77 o
 -13   6  10         14.30         33.74        28.64 o
 -12   6  10         81.20         94.29        18.26 o
 -11   6  10         13.21          6.30        12.92 o
 -10   6  10          0.75          4.03         9.14 o
  -9   6  10         72.63         85.29        10.33 o
  -8   6  10        385.81        431.98        20.92 o
  -7   6  10         38.06         44.51        12.48 o
  -6   6  10         41.89         55.04        11.01 o
  -5   6  10         22.40         30.73        10.04 o
  -4   6  10         25.84         43.10         8.99 o
  -3   6  10          0.94         -0.29         4.78 o
  -2   6  10         89.48         80.61         6.69 o
  -1   6  10          0.39          4.03         6.13 o
   0   6  10        332.69        322.25        11.91 o
   1   6  10        924.25        969.21        16.54 o
   2   6  10        170.70        180.28         7.98 o
   3   6  10          5.99         19.61        10.38 o
   4   6  10          6.60         11.13        10.41 o
   5   6  10         13.92         19.77        10.48 o
   6   6  10         48.29         46.86        11.19 o
   7   6  10        119.50        183.03        19.42 o
   8   6  10         14.31         32.33        15.14 o
   9   6  10         17.98         -9.78        16.89 o
  10   6  10          0.07          7.57        24.53 o
  11   6  10         49.65         79.11        26.33 o
 -13   7  10          1.90        -22.25        40.79 o
 -12   7  10        100.56        125.02        20.60 o
 -11   7  10        124.31        151.60        15.77 o
 -10   7  10          7.70          0.89        10.76 o
  -9   7  10         28.09         36.29        11.19 o
  -8   7  10         22.46         14.57         9.30 o
  -7   7  10         23.51         24.22        14.17 o
  -6   7  10          3.97         -0.72        12.24 o
  -5   7  10        550.45        622.14        19.63 o
  -4   7  10         90.39         66.40         9.82 o
  -3   7  10          0.00         -9.66         9.66 o
  -2   7  10         17.67         16.84         6.04 o
  -1   7  10         31.57         25.62         6.69 o
   0   7  10         33.28         36.42         7.22 o
   1   7  10          2.37         10.45         6.82 o
   2   7  10        260.81        243.77        14.74 o
   3   7  10         75.23         93.81        10.40 o
   4   7  10        101.78         83.59        12.39 o
   5   7  10          1.28         -8.88        10.61 o
   6   7  10         37.21         32.56        13.96 o
   7   7  10          0.13          0.78        18.08 o
   8   7  10         29.79         20.11        16.16 o
   9   7  10         35.60          8.44        18.00 o
  10   7  10         37.09         37.13        22.01 o
  11   7  10          0.92          3.31        28.01 o
 -13   8  10         45.37         12.67        68.38 o
 -12   8  10          1.84        -39.50        39.50 o
 -11   8  10         18.10         -7.10        17.51 o
 -10   8  10         57.52         42.87        13.27 o
  -9   8  10          5.90         11.60         8.78 o
  -8   8  10         13.11         12.03        10.20 o
  -7   8  10          1.42         -8.14         8.14 o
  -6   8  10         51.73         53.27        11.49 o
  -5   8  10          4.66         11.29        12.77 o
  -4   8  10        137.22        133.73        11.69 o
  -3   8  10          0.03         -3.58        10.30 o
  -2   8  10          1.22         -4.26         8.28 o
  -1   8  10          7.02          3.67         7.61 o
   0   8  10         57.36         42.22         7.44 o
   1   8  10        233.53        231.07        10.07 o
   2   8  10         10.58         -9.74         9.74 o
   3   8  10          8.58         -2.25         9.99 o
   4   8  10         16.22          2.36        15.32 o
   5   8  10         62.34         50.10        12.75 o
   6   8  10          4.54        -13.41        13.41 o
   7   8  10         21.38         31.60        15.51 o
   8   8  10          0.00         -7.95        19.27 o
   9   8  10          5.89         -3.55        19.81 o
  10   8  10          5.57        -20.68        24.94 o
 -12   9  10          5.65          9.46        46.81 o
 -11   9  10         77.85         81.20        23.51 o
 -10   9  10         59.18         86.69        21.06 o
  -9   9  10          0.14         17.76        13.96 o
  -8   9  10         60.86         57.21        11.87 o
  -7   9  10         41.07         44.61         9.42 o
  -6   9  10         40.65         25.76         9.25 o
  -5   9  10         34.04         18.30        13.10 o
  -4   9  10         17.08         -2.11        10.79 o
  -3   9  10         14.61          7.31         7.14 o
  -2   9  10          7.13         -0.89         8.05 o
  -1   9  10         17.82         21.08         8.22 o
   0   9  10          4.16          7.09         7.63 o
   1   9  10          1.83          2.85         9.86 o
   2   9  10         12.76         -1.66        10.26 o
   3   9  10         11.90          8.18        11.30 o
   4   9  10         48.17         41.96        14.70 o
   5   9  10          0.29          8.45        14.58 o
   6   9  10         65.21         80.10        15.60 o
   7   9  10         16.76         -3.90        18.38 o
   8   9  10          0.97        -21.24        21.24 o
   9   9  10         16.35        -11.74        22.21 o
  10   9  10         48.15         57.04        29.34 o
 -12  10  10         20.27         57.49        48.33 o
 -11  10  10         14.61        -43.02        43.02 o
 -10  10  10        109.88        108.25        25.06 o
  -9  10  10         73.19        107.20        19.81 o
  -8  10  10         90.31        118.07        13.39 o
  -7  10  10          5.99         28.55        10.86 o
  -6  10  10        119.85        158.59        10.64 o
  -5  10  10         82.13        101.14        12.96 o
  -4  10  10        185.15        181.74        14.79 o
  -3  10  10         14.11         22.67         7.94 o
  -2  10  10        138.11        138.20        10.36 o
  -1  10  10        110.12         89.36        11.74 o
   0  10  10         51.40         42.55        10.26 o
   1  10  10          0.05          6.25        11.42 o
   2  10  10         15.54          6.50        13.01 o
   3  10  10          8.62         -0.49        16.24 o
   4  10  10         17.96          9.77        14.89 o
   5  10  10         15.56         40.20        18.50 o
   6  10  10         13.31        -17.48        21.58 o
   7  10  10         88.42         87.14        21.42 o
   8  10  10         19.01         26.02        21.85 o
   9  10  10         48.50         33.44        25.39 o
 -11  11  10         20.88         -5.04        48.45 o
 -10  11  10        177.39        249.15        32.16 o
  -9  11  10         40.01         71.64        20.63 o
  -8  11  10         28.06         25.31        24.11 o
  -7  11  10          0.07         22.46        17.12 o
  -6  11  10          0.05         -7.34        10.87 o
  -5  11  10         20.53         37.95         8.96 o
  -4  11  10         30.61         15.63        14.10 o
  -3  11  10         63.65         56.70        10.07 o
  -2  11  10          1.19         -6.48        10.40 o
  -1  11  10          7.19          3.50         9.72 o
   0  11  10         35.13         24.67         6.77 o
   1  11  10         78.43        132.19        15.16 o
   2  11  10         40.75         34.65        13.80 o
   3  11  10         59.37         33.48        14.39 o
   4  11  10         94.80        113.64        22.76 o
   5  11  10         51.73         48.74        16.97 o
   6  11  10          0.58         16.07        18.12 o
   7  11  10          9.51          0.70        24.03 o
   8  11  10         91.03         96.67        28.50 o
 -10  12  10         22.10         70.97        41.10 o
  -9  12  10          3.60         21.80        25.39 o
  -8  12  10         23.32         37.46        18.55 o
  -7  12  10          0.61        -11.41        21.39 o
  -6  12  10         52.16         78.41        15.00 o
  -5  12  10        119.23         94.19        20.77 o
  -4  12  10         46.20         75.36        11.62 o
  -3  12  10         16.22          6.82        12.03 o
  -2  12  10          0.23          6.48        11.43 o
  -1  12  10        263.20        247.46        14.61 o
   0  12  10        169.82        229.89        17.71 o
   1  12  10        243.00        291.62        21.45 o
   2  12  10         17.55         43.54        22.75 o
   3  12  10        185.13        199.27        19.39 o
   4  12  10        448.06        636.87        35.90 o
   5  12  10        214.30        284.21        20.08 o
   6  12  10          4.75         -3.63        21.58 o
   7  12  10          4.27        -11.88        24.77 o
  -9  13  10         63.73        115.69        36.48 o
  -8  13  10          0.49         -9.26        50.50 o
  -7  13  10          0.26          7.06        23.31 o
  -6  13  10          3.40         55.66        22.57 o
  -5  13  10        156.46        176.29        21.05 o
  -4  13  10         26.58         12.87        19.24 o
  -3  13  10         19.53          5.99        19.33 o
  -2  13  10         44.31         50.53        19.34 o
  -1  13  10         82.86        116.68        17.73 o
   0  13  10          8.81          2.08        15.77 o
   1  13  10          1.92          5.15        16.17 o
   2  13  10         88.31         79.32        18.45 o
   3  13  10         13.31         17.99        19.13 o
   4  13  10         16.25         -3.70        23.20 o
   5  13  10         77.04         77.29        23.12 o
   6  13  10         55.97         -8.50        32.28 o
  -7  14  10         54.44         -8.34        36.92 o
  -6  14  10         18.77         -9.74        27.89 o
  -5  14  10         22.58        -10.55        25.89 o
  -4  14  10         10.92         27.45        23.98 o
  -3  14  10         14.12        -27.19        27.19 o
  -2  14  10         47.19         46.21        23.72 o
  -1  14  10          0.10        -20.72        20.72 o
   0  14  10         89.29         45.68        21.72 o
   1  14  10          1.93          1.15        21.28 o
   2  14  10          0.02          8.54        22.70 o
   3  14  10          0.01        -19.74        25.50 o
   4  14  10          0.81         -9.74        31.05 o
   5  14  10         10.46         29.48        33.03 o
  -5  15  10          7.56          4.03        33.90 o
  -4  15  10          2.53         22.05        29.28 o
  -3  15  10          1.64         -0.37        26.95 o
  -2  15  10          1.91        -25.58        25.58 o
  -1  15  10         13.07        -11.46        30.88 o
   0  15  10          0.40        -25.49        25.49 o
   1  15  10         19.45         11.79        25.39 o
   2  15  10          0.18         -2.04        29.11 o
   3  15  10          0.29        -33.79        33.79 o
 -14   1  11          0.81        -13.73        50.71 o
 -13   1  11         11.16        -17.06        40.74 o
 -12   1  11          0.38         22.02        62.73 o
 -11   1  11        107.28         87.09        27.14 o
 -10   1  11          4.48         16.56        21.16 o
  -9   1  11         99.06         46.05        26.32 o
  -8   1  11          2.21        -17.93        18.47 o
  -7   1  11         29.05         33.14        15.66 o
  -6   1  11          0.01          2.12        10.81 o
  -5   1  11        300.90        240.09        12.49 o
  -4   1  11         24.40          0.82         7.28 o
  -3   1  11        122.97        122.12         8.38 o
  -2   1  11         26.39         30.40         6.48 o
  -1   1  11        436.25        368.96        10.93 o
   0   1  11         29.02         46.31         5.15 o
   1   1  11        240.91        227.83        16.52 o
   2   1  11         94.24        120.52         7.85 o
   3   1  11         32.45          6.16         5.69 o
   4   1  11         44.20         58.61         6.35 o
   5   1  11        245.08        297.36        16.28 o
   6   1  11         12.13         12.02         8.43 o
   7   1  11          6.18          2.36         9.89 o
   8   1  11         94.99        106.19        12.40 o
   9   1  11          1.58          4.05        15.81 o
  10   1  11          0.56         -6.05        22.34 o
  11   1  11         29.49         11.92        28.87 o
 -13   2  11          6.45         16.55        41.65 o
 -12   2  11         57.88         60.16        38.88 o
 -11   2  11        200.46        294.96        52.74 o
 -10   2  11         27.91         40.65        14.75 o
  -9   2  11         14.44         26.59        14.94 o
  -8   2  11          1.77         -0.27        24.90 o
  -7   2  11          8.08          8.20        16.23 o
  -6   2  11          2.44         -0.79        11.53 o
  -5   2  11        295.34        270.67        18.50 o
  -4   2  11          9.55         14.37         8.16 o
  -3   2  11         84.54         62.15         7.55 o
  -2   2  11         45.44         40.78         6.98 o
  -1   2  11          8.74          5.90         5.61 o
   0   2  11        107.57        106.98         6.51 o
   1   2  11         17.06         26.31         3.76 o
   2   2  11         39.09         48.23         5.49 o
   3   2  11          1.72          0.90         8.25 o
   4   2  11          3.28         -2.76         6.00 o
   5   2  11          0.12          7.98         7.29 o
   6   2  11          0.21          4.26         8.26 o
   7   2  11          1.08          6.54         9.62 o
   8   2  11        140.45        126.07        12.51 o
   9   2  11         13.47         11.14        17.50 o
  10   2  11         22.98         22.47        22.69 o
  11   2  11         45.85         42.42        24.27 o
 -13   3  11          0.39         95.09        45.22 o
 -12   3  11         64.67        113.57        51.93 o
 -11   3  11         28.71         22.77        39.61 o
 -10   3  11          2.80        -15.51        20.50 o
  -9   3  11          3.40        -13.19        15.80 o
  -8   3  11        142.72        164.21        15.52 o
  -7   3  11        140.01        152.04        13.50 o
  -6   3  11        163.29        134.47        12.26 o
  -5   3  11         24.62          2.69        10.66 o
  -4   3  11        155.64        158.08        11.76 o
  -3   3  11         16.16         13.00         7.06 o
  -2   3  11         74.93         92.83         7.91 o
  -1   3  11         51.84         63.82         6.69 o
   0   3  11        105.02         92.73         6.42 o
   1   3  11        180.57        229.20         9.71 o
   2   3  11         20.59         32.46         4.68 o
   3   3  11         15.42         19.56         6.65 o
   4   3  11         34.94         25.09         6.37 o
   5   3  11         70.34         82.67         8.88 o
   6   3  11         50.18         37.22         8.85 o
   7   3  11        198.92        194.55        12.54 o
   8   3  11          8.38          7.32        11.00 o
   9   3  11          0.54          6.64        18.26 o
  10   3  11          5.36         18.10        24.88 o
  11   3  11        177.29        217.65        31.68 o
 -13   4  11         46.89          8.38       129.63 o
 -12   4  11          0.64         49.33        38.64 o
 -11   4  11        144.77        258.67        40.76 o
 -10   4  11          0.31         -9.79        19.69 o
  -9   4  11          4.55        -14.71        15.34 o
  -8   4  11          4.48         -8.96        16.30 o
  -7   4  11          0.61         -4.36        13.29 o
  -6   4  11         51.06         25.05        12.49 o
  -5   4  11        208.99        265.66        19.01 o
  -4   4  11         25.51         37.51        10.69 o
  -3   4  11         97.21         82.43         8.33 o
  -2   4  11          5.23         -1.57         6.98 o
  -1   4  11          6.71          7.53         6.73 o
   0   4  11         95.37         80.23         6.44 o
   1   4  11         12.60         21.19         5.60 o
   2   4  11         24.51         23.53         5.54 o
   3   4  11          1.98         -3.10         6.78 o
   4   4  11        138.49        142.33        10.06 o
   5   4  11          0.00         -6.66         6.66 o
   6   4  11          5.73        -12.75        12.75 o
   7   4  11          0.29        -11.78        12.61 o
   8   4  11        139.85        149.77        19.09 o
   9   4  11         23.89         28.39        20.65 o
  10   4  11          0.67          0.22        22.79 o
  11   4  11         16.46         65.19        70.88 o
 -13   5  11          1.42         -5.89        43.68 o
 -12   5  11         26.99        111.63        41.23 o
 -11   5  11          1.27         17.72        36.14 o
 -10   5  11         13.62          1.72        20.45 o
  -9   5  11          0.20         13.73        16.67 o
  -8   5  11          6.64          8.65        14.40 o
  -7   5  11         27.38         15.53        13.83 o
  -6   5  11        132.81        109.35        12.81 o
  -5   5  11         67.67         69.14        11.40 o
  -4   5  11         15.46         24.56         9.45 o
  -3   5  11         72.52         45.69         7.12 o
  -2   5  11          7.00          1.64         6.93 o
  -1   5  11          1.65          2.11         7.19 o
   0   5  11         40.15         31.80         6.35 o
   1   5  11        131.26        131.38         7.18 o
   2   5  11          0.27         -2.19         5.59 o
   3   5  11          4.00          8.77         5.42 o
   4   5  11         52.09         39.76         8.93 o
   5   5  11         34.45         39.44         9.95 o
   6   5  11          1.02         -3.89        12.03 o
   7   5  11          8.65         13.90        15.29 o
   8   5  11          3.61          3.39        17.49 o
   9   5  11          4.12         53.17        21.73 o
  10   5  11          2.26          3.34        29.64 o
 -12   6  11         29.35         59.70        44.61 o
 -11   6  11         21.20         16.97        46.62 o
 -10   6  11         13.22         27.39        22.80 o
  -9   6  11         20.08          9.87        18.02 o
  -8   6  11          2.69          0.61        16.95 o
  -7   6  11        426.23        397.80        23.05 o
  -6   6  11         51.13         56.95        13.29 o
  -5   6  11          4.40         26.48        10.97 o
  -4   6  11          0.18         -6.41         9.95 o
  -3   6  11         81.16        103.79         9.92 o
  -2   6  11        192.08        173.72         9.78 o
  -1   6  11         12.30         26.52         7.37 o
   0   6  11        473.16        437.06        12.96 o
   1   6  11          7.65          9.97         6.18 o
   2   6  11         15.76          9.62         5.66 o
   3   6  11         32.80         27.72         8.71 o
   4   6  11         19.14         24.89        10.88 o
   5   6  11          5.20          6.62        11.55 o
   6   6  11         12.26         -2.71        13.18 o
   7   6  11         36.23         40.14        15.05 o
   8   6  11          0.00        -19.14        21.16 o
   9   6  11          5.74        -10.83        27.79 o
  10   6  11         35.09         21.11        26.64 o
 -12   7  11          4.56          5.97        43.92 o
 -11   7  11         29.01          3.82        38.59 o
 -10   7  11         61.19         66.18        28.06 o
  -9   7  11         12.26          2.43        21.18 o
  -8   7  11          0.01         -2.71        17.04 o
  -7   7  11         27.46         19.69        15.47 o
  -6   7  11         55.40         53.74        13.64 o
  -5   7  11        120.91        151.81        15.44 o
  -4   7  11         36.16         32.27        11.09 o
  -3   7  11         76.38         65.90        11.28 o
  -2   7  11          5.87          3.69         6.92 o
  -1   7  11        317.63        363.27        16.94 o
   0   7  11         28.90         37.66         6.87 o
   1   7  11          6.47         10.91         6.22 o
   2   7  11         29.35         14.22        10.03 o
   3   7  11          2.03         12.98        10.42 o
   4   7  11         53.50         57.08        11.31 o
   5   7  11         57.83         55.06        13.64 o
   6   7  11         42.95         35.02        15.21 o
   7   7  11         23.53         26.31        19.92 o
   8   7  11          1.33         -1.56        23.01 o
   9   7  11          5.08         45.44        29.11 o
 -11   8  11          9.52        -11.95        82.44 o
 -10   8  11         95.36        110.90        29.63 o
  -9   8  11         31.41         66.65        25.60 o
  -8   8  11         13.30         29.58        17.70 o
  -7   8  11         99.49        127.67        16.52 o
  -6   8  11          0.84          7.96        14.54 o
  -5   8  11        109.34        149.76        14.52 o
  -4   8  11         50.10         46.63        13.79 o
  -3   8  11         92.12        105.95        11.53 o
  -2   8  11         23.88         12.86         7.35 o
  -1   8  11          0.55         -1.58         8.22 o
   0   8  11         83.13         85.01         7.30 o
   1   8  11         15.05         23.32         6.38 o
   2   8  11        167.04        216.17        13.82 o
   3   8  11         75.06         93.50        13.32 o
   4   8  11         38.49         40.18        15.39 o
   5   8  11          0.36         -6.67        13.98 o
   6   8  11         53.84         88.56        16.51 o
   7   8  11          4.54          1.14        21.03 o
   8   8  11         55.91         89.83        22.84 o
   9   8  11          0.03        -19.99        26.56 o
 -11   9  11          0.23          1.67        43.18 o
 -10   9  11         48.48         -1.97        31.92 o
  -9   9  11          0.34         -3.12        27.67 o
  -8   9  11         10.38         14.74        18.01 o
  -7   9  11          0.83         -8.08        15.64 o
  -6   9  11          5.67          8.90        15.48 o
  -5   9  11        239.12        239.82        16.31 o
  -4   9  11          6.14         10.74        12.96 o
  -3   9  11          5.64          0.49        11.89 o
  -2   9  11         29.28         25.00         8.20 o
  -1   9  11        121.50        147.23         9.64 o
   0   9  11          0.05         -5.39         7.01 o
   1   9  11         85.36        100.41        14.50 o
   2   9  11        244.34        266.22        20.08 o
   3   9  11          2.94          9.29        13.63 o
   4   9  11        104.06        109.52        19.38 o
   5   9  11        123.07        173.32        17.42 o
   6   9  11          2.38         35.16        20.51 o
   7   9  11         48.25         21.33        20.95 o
   8   9  11          8.28        -15.32        24.62 o
 -10  10  11          0.01          0.92        40.15 o
  -9  10  11          6.94         26.26        28.63 o
  -8  10  11          0.99        -15.38        21.36 o
  -7  10  11         28.50         40.38        18.76 o
  -6  10  11         19.43         54.63        15.95 o
  -5  10  11         70.67         61.96        15.06 o
  -4  10  11          0.91         -1.87        13.92 o
  -3  10  11         54.71         42.66        15.57 o
  -2  10  11         12.15         14.28         8.93 o
  -1  10  11          0.20          3.72        11.25 o
   0  10  11         32.69         37.75         8.84 o
   1  10  11          2.85          6.96        13.36 o
   2  10  11         19.58         19.05        14.03 o
   3  10  11          9.31         -7.15        15.99 o
   4  10  11         13.33          9.67        17.55 o
   5  10  11          1.91        -15.49        20.66 o
   6  10  11          0.08        -21.77        21.77 o
   7  10  11          0.90        -21.18        24.21 o
  -9  11  11         20.48         17.20        34.22 o
  -8  11  11         29.17         62.91        25.04 o
  -7  11  11         68.37         51.46        22.17 o
  -6  11  11          2.09         30.70        19.66 o
  -5  11  11         15.77          4.52        20.88 o
  -4  11  11         72.12         50.90        16.17 o
  -3  11  11         44.33         77.89        18.52 o
  -2  11  11         10.21        -10.06        11.76 o
  -1  11  11         19.51         24.84        16.64 o
   0  11  11         50.06         55.44        18.02 o
   1  11  11         91.66        131.28        18.00 o
   2  11  11          9.31         60.56        18.32 o
   3  11  11        123.06        150.80        17.51 o
   4  11  11         35.70         48.99        30.41 o
   5  11  11         13.44          4.37        22.00 o
   6  11  11          1.81        -21.71        25.50 o
   7  11  11         47.64        100.47        32.15 o
  -8  12  11         69.11        113.74        46.53 o
  -7  12  11         10.50         31.17        27.57 o
  -6  12  11         18.67         13.94        26.64 o
  -5  12  11         35.68          7.15        22.70 o
  -4  12  11          7.26        -10.78        21.67 o
  -3  12  11          8.51         -6.45        19.94 o
  -2  12  11          9.20          8.73        18.60 o
  -1  12  11        130.01         85.17        18.44 o
   0  12  11          0.13         10.72        18.12 o
   1  12  11         17.01         18.28        18.19 o
   2  12  11        133.28        109.32        19.35 o
   3  12  11        118.91        121.68        20.58 o
   4  12  11         16.28         31.56        27.93 o
   5  12  11          0.02        -26.47        26.47 o
  -7  13  11         17.48         12.03        42.83 o
  -6  13  11          5.28         48.24        32.53 o
  -5  13  11         11.07         25.06        36.76 o
  -4  13  11         77.84         99.21        26.65 o
  -3  13  11          8.45        -23.95        23.95 o
  -2  13  11         15.61        -22.51        22.51 o
  -1  13  11          0.12          3.42        21.43 o
   0  13  11         54.12         37.25        22.32 o
   1  13  11         60.36         35.14        23.32 o
   2  13  11         13.07          4.93        27.79 o
   3  13  11          3.83        -25.89        25.89 o
   4  13  11          3.18         25.30        28.01 o
  -4  14  11         13.02        -32.95        32.95 o
  -3  14  11          0.29        -32.79        32.79 o
  -2  14  11         13.29         18.43        31.74 o
  -1  14  11          0.00         33.19        41.06 o
   0  14  11          3.94        -10.12        31.07 o
   1  14  11          5.24         38.67        31.69 o
   2  14  11          0.39        -33.33        73.34 o
 -12   0  12          0.22        -47.00        64.44 o
 -11   0  12         23.63         -4.55        59.13 o
 -10   0  12         11.60         -5.50        41.50 o
  -9   0  12         27.02        -23.95        45.67 o
  -8   0  12         44.92         48.80        70.12 o
  -7   0  12        295.03        245.49        30.58 o
  -6   0  12         10.43          2.46        23.98 o
  -5   0  12         65.83        105.37        15.99 o
  -4   0  12        652.03        755.24        56.40 o
  -3   0  12        342.34        281.79        21.96 o
  -2   0  12        143.22        146.26        12.61 o
  -1   0  12        335.85        440.63        18.29 o
   0   0  12        175.12        176.92        11.90 o
   1   0  12         93.64        103.59         8.47 o
   2   0  12          4.11         12.67        12.04 o
   3   0  12        174.59        127.35        10.57 o
   4   0  12        211.95        147.40        11.34 o
   5   0  12         52.49         77.73        12.47 o
   6   0  12         13.15         30.50        18.00 o
   7   0  12         16.60         20.01        18.25 o
   8   0  12        165.70         72.47        22.29 o
   9   0  12          0.93         72.40        59.89 o
 -12   1  12          0.22         -7.16        57.80 o
 -11   1  12         63.26         60.25        42.08 o
 -10   1  12          3.83         43.44        27.85 o
  -9   1  12          8.75         30.99        24.56 o
  -8   1  12         49.45         49.61        22.19 o
  -7   1  12         67.41        101.35        19.70 o
  -6   1  12          0.53          9.03        13.08 o
  -5   1  12          3.68          2.17         9.53 o
  -4   1  12          1.50          1.89        10.52 o
  -3   1  12         22.19         15.94         8.14 o
  -2   1  12         43.07         28.42         7.54 o
  -1   1  12          0.25         -1.64         6.62 o
   0   1  12          0.18         -1.94         6.27 o
   1   1  12         42.88         61.13         8.44 o
   2   1  12        398.07        420.63        13.10 o
   3   1  12         53.53         58.36         5.77 o
   4   1  12        130.16        127.61         7.70 o
   5   1  12         27.29         28.89         8.72 o
   6   1  12         65.96         75.11        16.12 o
   7   1  12          4.79         -0.04        12.74 o
   8   1  12          0.91        -23.63        23.63 o
   9   1  12          1.47        -34.41        34.41 o
 -12   2  12         16.16        -48.10        48.10 o
 -11   2  12         11.36        -14.41        53.63 o
 -10   2  12         26.95        -27.90        27.90 o
  -9   2  12        123.36        106.90        25.11 o
  -8   2  12         99.20         89.12        27.74 o
  -7   2  12          0.68        -19.25        19.25 o
  -6   2  12          0.07         -4.62        13.21 o
  -5   2  12        104.41         99.42        14.56 o
  -4   2  12          0.16         -6.93         8.19 o
  -3   2  12         14.08          6.48         8.17 o
  -2   2  12        142.75        142.30         9.27 o
  -1   2  12        153.70        147.14        11.68 o
   0   2  12        104.99         98.32         6.59 o
   1   2  12         14.62         19.74         7.12 o
   2   2  12          6.58         13.13         5.36 o
   3   2  12         31.30         19.57         6.81 o
   4   2  12          2.19         24.15         7.21 o
   5   2  12         17.93         22.40         9.00 o
   6   2  12          6.24         13.07        12.97 o
   7   2  12          0.72          2.69        13.32 o
   8   2  12          3.38         -5.35        21.64 o
   9   2  12         23.62        -29.61        41.50 o
 -12   3  12          7.25        -59.08        99.88 o
 -11   3  12         23.78        -42.18        42.18 o
 -10   3  12          4.09        -28.75        28.75 o
  -9   3  12         28.21         10.91        24.30 o
  -8   3  12          0.18          3.58        41.95 o
  -7   3  12          7.42         -7.66        16.15 o
  -6   3  12         19.70        -12.65        14.49 o
  -5   3  12          5.02        -13.33        13.33 o
  -4   3  12         13.76         -8.12        12.20 o
  -3   3  12          5.10         -1.38         8.05 o
  -2   3  12          1.72         -7.99         7.99 o
  -1   3  12          0.06         -5.07         7.14 o
   0   3  12          0.61         -0.57         6.30 o
   1   3  12          2.04         -5.55         5.55 o
   2   3  12          0.39         -1.07         5.36 o
   3   3  12         17.45          9.50         6.29 o
   4   3  12         14.73          7.97         7.46 o
   5   3  12          1.35         -8.90         8.90 o
   6   3  12          1.02        -11.41        11.41 o
   7   3  12          0.07         -5.79        16.22 o
   8   3  12          1.44         -8.91        22.22 o
   9   3  12          2.31          0.28        33.21 o
 -12   4  12          0.04        -47.64        56.86 o
 -11   4  12         65.72         21.40        43.23 o
 -10   4  12          5.70        -19.87        32.27 o
  -9   4  12          2.85        -25.95        25.95 o
  -8   4  12         59.61        103.92        25.28 o
  -7   4  12        240.93        227.48        16.65 o
  -6   4  12         59.23         60.09        15.62 o
  -5   4  12         47.69         62.71        13.84 o
  -4   4  12          2.54         -8.88        11.78 o
  -3   4  12         22.45         30.39         7.91 o
  -2   4  12          3.76          4.59         8.24 o
  -1   4  12          0.08          7.23         8.06 o
   0   4  12         70.56         68.26         7.22 o
   1   4  12         10.83          4.48         6.62 o
   2   4  12          7.72         -2.05         6.41 o
   3   4  12         44.62         41.58         9.47 o
   4   4  12         19.71         23.14         7.67 o
   5   4  12         55.46         38.25         9.09 o
   6   4  12         10.36        -11.67        14.64 o
   7   4  12         32.31         11.78        19.14 o
   8   4  12          3.81        -17.70        23.34 o
   9   4  12         11.92         -1.21        31.42 o
 -11   5  12         19.31         54.67        41.26 o
 -10   5  12          3.18        -58.24        70.31 o
  -9   5  12        122.38        150.57        32.82 o
  -8   5  12          0.23        -18.45        18.45 o
  -7   5  12          7.06         16.83        18.04 o
  -6   5  12         99.08         79.94        15.69 o
  -5   5  12          1.15        -12.05        12.05 o
  -4   5  12          0.04         12.92        13.71 o
  -3   5  12          0.34          8.50        10.78 o
  -2   5  12        104.47        120.07        10.01 o
  -1   5  12         56.87         33.43         8.10 o
   0   5  12         60.81         76.48         7.73 o
   1   5  12          1.21          3.64         6.98 o
   2   5  12        197.24        240.69        10.18 o
   3   5  12         35.80         18.92         8.42 o
   4   5  12          7.35          5.97         9.96 o
   5   5  12          2.77         -5.39        13.25 o
   6   5  12        229.68        292.56        32.00 o
   7   5  12          5.53         13.37        19.58 o
   8   5  12         43.56         61.31        30.45 o
   9   5  12         30.25          6.42        56.29 o
 -11   6  12          3.90        -38.19        60.27 o
 -10   6  12          1.94         44.81        37.65 o
  -9   6  12          5.30          6.10        41.64 o
  -8   6  12         88.43         97.30        18.63 o
  -7   6  12         74.78        100.32        17.43 o
  -6   6  12         48.58         56.45        14.30 o
  -5   6  12         78.02         77.11        13.42 o
  -4   6  12        127.11        128.21        13.22 o
  -3   6  12         20.78         20.27        13.79 o
  -2   6  12          3.09          6.99         8.15 o
  -1   6  12          4.95         -4.18         8.08 o
   0   6  12         49.00         51.93         8.23 o
   1   6  12          3.97         -2.51         7.31 o
   2   6  12        116.59        126.46         7.38 o
   3   6  12         31.12         37.51        13.65 o
   4   6  12          1.31         22.45        12.99 o
   5   6  12         58.65         56.61        14.93 o
   6   6  12          0.54         -9.28        17.14 o
   7   6  12          2.82         41.58        23.95 o
   8   6  12          1.10         23.31        31.62 o
 -10   7  12         33.68         18.48        71.83 o
  -9   7  12          6.29         18.58        36.31 o
  -8   7  12         12.98         60.52        20.51 o
  -7   7  12         23.38         26.67        16.32 o
  -6   7  12        126.00        123.13        15.65 o
  -5   7  12         86.67        134.49        15.04 o
  -4   7  12         26.91         14.70        13.93 o
  -3   7  12         14.73         30.81        11.90 o
  -2   7  12         22.02         30.34         8.70 o
  -1   7  12        129.62        136.03        11.03 o
   0   7  12         89.62         84.61         9.13 o
   1   7  12         99.94         96.41         9.65 o
   2   7  12         30.64         25.07        11.20 o
   3   7  12          4.95          8.07        14.25 o
   4   7  12         10.13         -5.11        13.81 o
   5   7  12         28.95         45.84        17.91 o
   6   7  12          0.08        -12.62        21.08 o
   7   7  12          1.53          5.11        29.69 o
   8   7  12          9.56         63.47        31.34 o
 -10   8  12          6.27         31.18        41.18 o
  -9   8  12          0.78         41.55        81.30 o
  -8   8  12          0.42         11.00        21.84 o
  -7   8  12         17.66         17.44        17.28 o
  -6   8  12         25.81         22.42        17.66 o
  -5   8  12         53.02         50.89        17.22 o
  -4   8  12          2.10        -13.72        13.72 o
  -3   8  12          1.03         15.04        13.79 o
  -2   8  12          0.17         -7.66         8.42 o
  -1   8  12         37.72         16.91         8.64 o
   0   8  12         29.91         10.61         8.60 o
   1   8  12         32.52         24.14        12.22 o
   2   8  12         61.95         66.49        13.26 o
   3   8  12          6.59         -2.41        17.01 o
   4   8  12          6.58          3.38        17.17 o
   5   8  12         14.39         -6.69        29.18 o
   6   8  12          4.38        -18.21        33.70 o
   7   8  12          0.36         -3.67        30.56 o
  -9   9  12          1.95         -4.83        38.95 o
  -8   9  12          0.53        -10.85        28.01 o
  -7   9  12         82.69         90.25        20.26 o
  -6   9  12          0.93        -19.50        19.50 o
  -5   9  12          1.10          8.86        18.51 o
  -4   9  12         25.17          7.29        15.30 o
  -3   9  12          0.37        -15.27        15.27 o
  -2   9  12          4.44         20.27        15.44 o
  -1   9  12          9.89         -3.41        10.32 o
   0   9  12          0.58         11.37        13.65 o
   1   9  12          2.80        -14.06        14.55 o
   2   9  12          6.81         -0.09        18.41 o
   3   9  12         85.66        105.19        22.66 o
   4   9  12          0.45         -7.96        41.74 o
   5   9  12          0.24        -14.45        22.66 o
   6   9  12          3.10         -2.36        30.28 o
  -8  10  12          0.64         30.69        32.72 o
  -7  10  12         48.97         59.94        27.51 o
  -6  10  12         13.26         60.75        23.57 o
  -5  10  12          0.47         -4.55        21.36 o
  -4  10  12        100.24        102.25        20.46 o
  -3  10  12         10.32         -5.51        18.53 o
  -2  10  12         39.40         20.68        19.61 o
  -1  10  12          6.72         -1.10        17.19 o
   0  10  12         39.37         46.84        15.74 o
   1  10  12         16.32         10.71        18.64 o
   2  10  12          0.39         11.54        18.71 o
   3  10  12          1.92        -21.27        21.27 o
   4  10  12         24.15         47.74        27.36 o
   5  10  12         15.42         31.68        32.17 o
  -7  11  12         12.23         25.09        33.66 o
  -6  11  12         12.39          4.95        28.56 o
  -5  11  12          0.54         -9.35        23.92 o
  -4  11  12         25.45         38.16        23.86 o
  -3  11  12         22.43         31.64        22.42 o
  -2  11  12          2.01        -20.64        20.64 o
  -1  11  12         27.06         40.40        24.74 o
   0  11  12         21.25         44.33        20.79 o
   1  11  12          8.69          1.09        21.18 o
   2  11  12         28.03         24.60        24.17 o
   3  11  12         16.90         61.90        29.86 o
   4  11  12         40.82         32.19        35.65 o
  -5  12  12         47.87         54.11        33.56 o
  -4  12  12          1.54         -9.93        27.13 o
  -3  12  12         33.17          3.76        26.41 o
  -2  12  12          7.58         -6.19        26.70 o
  -1  12  12         81.83         91.55        25.46 o
   0  12  12         11.70         10.30        25.47 o
   1  12  12         84.23         93.94        26.70 o
   2  12  12         23.33          5.58        26.62 o
 -10   1  13         18.73        -24.03        43.65 o
  -9   1  13          0.72         -3.61        31.18 o
  -8   1  13         16.95         33.23        29.87 o
  -7   1  13          9.64        -22.52        37.83 o
  -6   1  13         16.67         57.53        15.65 o
  -5   1  13         28.61         15.95        14.21 o
  -4   1  13         11.87          6.85        10.46 o
  -3   1  13          6.12          4.58         9.41 o
  -2   1  13          2.51         -5.90         8.87 o
  -1   1  13         76.91         80.67         8.58 o
   0   1  13         24.95         15.11         8.69 o
   1   1  13         20.92         24.14         7.90 o
   2   1  13         14.71         14.64         9.51 o
   3   1  13         15.19         17.41        14.33 o
   4   1  13         70.05         63.76        19.74 o
   5   1  13         47.24         33.35        20.96 o
   6   1  13          0.94         -1.86        35.38 o
   7   1  13          5.47         69.21        37.78 o
 -10   2  13          5.38        -14.62        45.42 o
  -9   2  13         74.05         58.94        29.39 o
  -8   2  13         29.83          1.07        26.96 o
  -7   2  13         13.29          6.99        33.54 o
  -6   2  13         35.28         27.40        16.97 o
  -5   2  13          0.06          6.65        14.73 o
  -4   2  13         48.24         27.73        10.03 o
  -3   2  13          5.82         -9.69         9.69 o
  -2   2  13          2.40         -9.18         9.18 o
  -1   2  13          2.13          2.02         8.91 o
   0   2  13        119.16        161.90         9.70 o
   1   2  13          0.06          5.83         5.21 o
   2   2  13         57.58         80.59        11.80 o
   3   2  13          0.42          4.17        12.40 o
   4   2  13         63.02         81.17        19.34 o
   5   2  13         43.95         36.61        34.70 o
   6   2  13         49.75         67.58        43.04 o
   7   2  13         18.03         10.05        28.46 o
 -10   3  13          1.34        -20.77        43.68 o
  -9   3  13         33.51         90.35        30.10 o
  -8   3  13          4.00         -6.24        26.31 o
  -7   3  13         29.42         55.93        21.49 o
  -6   3  13        174.74        168.78        19.19 o
  -5   3  13          4.66         -5.92        15.13 o
  -4   3  13         45.06         49.76        13.68 o
  -3   3  13        128.41        149.85        12.34 o
  -2   3  13         17.96         21.30         9.28 o
  -1   3  13         43.60         44.13         9.37 o
   0   3  13          0.41          4.04         7.63 o
   1   3  13          8.22          1.92         7.71 o
   2   3  13          2.53         -1.90        11.97 o
   3   3  13          1.52         -7.61        14.51 o
   4   3  13          1.79         -8.14        18.35 o
   5   3  13          0.80        -10.64        24.50 o
   6   3  13          2.67         -9.94        26.19 o
   7   3  13          6.08        -20.99        33.92 o
 -10   4  13         43.15         91.98        45.96 o
  -9   4  13         42.85         43.48        35.71 o
  -8   4  13          0.74          0.48        27.73 o
  -7   4  13         10.13         53.94        21.92 o
  -6   4  13        158.84        173.02        21.06 o
  -5   4  13          5.21          4.55        14.94 o
  -4   4  13          1.89         -5.00        14.87 o
  -3   4  13         15.80         13.71         9.99 o
  -2   4  13         78.93         86.01         9.79 o
  -1   4  13         44.64         44.76         9.67 o
   0   4  13         77.35        117.65        10.17 o
   1   4  13         71.38         67.80         9.77 o
   2   4  13          3.30        -11.03        19.96 o
   3   4  13          0.79          0.15        13.49 o
   4   4  13         17.15         27.49        24.26 o
   5   4  13         46.98         24.38        26.24 o
   6   4  13          8.72          7.00        27.22 o
   7   4  13          1.31        -14.55        30.88 o
  -9   5  13          0.03          2.72        41.52 o
  -8   5  13          9.93          2.18        31.05 o
  -7   5  13         35.38        -26.02        26.02 o
  -6   5  13          2.54        -10.61        17.74 o
  -5   5  13         58.60         65.59        16.21 o
  -4   5  13          2.93        -15.96        15.96 o
  -3   5  13          0.57         -2.37        13.06 o
  -2   5  13          0.12         -8.57        14.08 o
  -1   5  13        123.87        128.63        11.06 o
   0   5  13         83.76         80.14        10.59 o
   1   5  13         14.74          7.48        10.86 o
   2   5  13         24.54          9.13        14.40 o
   3   5  13         17.74         17.93        18.52 o
   4   5  13         16.85        -10.17        25.46 o
   5   5  13          1.36         10.43        27.15 o
   6   5  13          2.09        -26.46        29.46 o
  -9   6  13          0.32          9.63        66.71 o
  -8   6  13         32.55         16.09        35.31 o
  -7   6  13          9.79          4.46        24.59 o
  -6   6  13          0.09         11.02        19.81 o
  -5   6  13          3.09         17.70        18.23 o
  -4   6  13          1.64          6.37        16.93 o
  -3   6  13         36.02         25.19        16.32 o
  -2   6  13         12.37         23.60        13.61 o
  -1   6  13         39.99         33.24        11.60 o
   0   6  13          1.20        -12.80        12.80 o
   1   6  13         12.89         -1.64        13.91 o
   2   6  13         10.40         -2.57        18.62 o
   3   6  13          1.55         22.90        19.71 o
   4   6  13         27.02         46.87        26.64 o
   5   6  13         12.74          6.17        27.93 o
   6   6  13          4.70        -21.79        29.47 o
  -8   7  13          0.02        -35.65        35.65 o
  -7   7  13         99.14        135.30        26.21 o
  -6   7  13          0.03        -23.28        23.28 o
  -5   7  13          3.46        -19.19        19.19 o
  -4   7  13         11.22         25.67        20.09 o
  -3   7  13          4.38          7.72        18.95 o
  -2   7  13          2.72        -17.96        17.96 o
  -1   7  13          1.96        -14.00        14.00 o
   0   7  13         76.10         41.23        14.60 o
   1   7  13         35.73         80.82        19.46 o
   2   7  13         39.76        -21.16        22.66 o
   3   7  13          0.12         -4.52        21.70 o
   4   7  13          0.61        -10.20        27.38 o
   5   7  13         24.71         37.41        49.47 o
  -7   8  13          0.00         22.30        28.64 o
  -6   8  13          2.15        -15.34        35.89 o
  -5   8  13         73.85         50.74        25.79 o
  -4   8  13         27.28         63.36        24.17 o
  -3   8  13         70.19         24.41        24.47 o
  -2   8  13         21.82         13.82        20.81 o
  -1   8  13         34.72         61.58        22.66 o
   0   8  13          3.42          6.07        20.10 o
   1   8  13         29.55         62.56        21.09 o
   2   8  13        210.84        252.00        32.87 o
   3   8  13         63.42         67.38        27.39 o
   4   8  13         41.29         56.20        29.84 o
  -6   9  13         25.67          1.60        28.63 o
  -5   9  13         42.49         58.05        27.06 o
  -4   9  13         24.54         37.47        31.64 o
  -3   9  13         14.73          4.86        27.80 o
  -2   9  13          3.40        -10.83        27.55 o
  -1   9  13         40.67         41.14        23.82 o
   0   9  13          2.42         18.80        45.11 o
   1   9  13         99.00         99.82        38.79 o
   2   9  13          1.19        -20.67        39.99 o
   3   9  13         16.08         44.31        29.28 o
  -5  10  13         15.76        -43.59        54.96 o
  -4  10  13          0.11        -27.24        27.24 o
  -3  10  13          9.64         10.48        25.81 o
  -2  10  13         39.66         19.23        25.90 o
  -1  10  13          0.52         53.33        31.23 o
   0  10  13          1.85          3.22        52.13 o
   1  10  13          4.72        -21.36        31.08 o
   2  10  13          0.11         -2.27        57.99 o
  -8   0  14         15.41         65.95        59.89 o
  -7   0  14         22.56         39.04        62.54 o
  -6   0  14          0.32          2.27        47.38 o
  -5   0  14         73.08        142.90        45.11 o
  -4   0  14          3.16         -1.94        54.20 o
  -3   0  14         49.09         57.56        34.68 o
  -2   0  14         11.16         -3.12        25.04 o
  -1   0  14          2.72         18.80        31.65 o
   0   0  14          0.91         -5.69        34.87 o
   1   0  14         44.11         74.25        30.50 o
   2   0  14         78.18         69.65        30.55 o
   3   0  14         24.90         16.23        28.99 o
   4   0  14         34.34         -7.58        52.31 o
   5   0  14          0.23        -56.10        56.10 o
  -8   1  14         70.45        101.78        42.74 o
  -7   1  14          8.59         -5.69        60.65 o
  -6   1  14         42.49         13.21        35.06 o
  -5   1  14          4.17          6.03        25.65 o
  -4   1  14          2.42         10.17        20.30 o
  -3   1  14          1.80        -17.68        21.59 o
  -2   1  14         45.31         74.80        17.60 o
  -1   1  14          7.94        -12.04        18.40 o
   0   1  14          9.16         12.28        21.27 o
   1   1  14         19.73         29.08        20.12 o
   2   1  14          8.89          4.77        20.21 o
   3   1  14         35.94         49.18        20.53 o
   4   1  14        145.10        172.57        29.14 o
   5   1  14         13.99          3.02        39.53 o
  -8   2  14         72.04         14.26        45.06 o
  -7   2  14          1.33        -23.89        50.48 o
  -6   2  14          4.96        -49.27        49.27 o
  -5   2  14          9.81        -27.46        27.46 o
  -4   2  14         37.20         27.54        21.52 o
  -3   2  14          2.54        -14.61        20.30 o
  -2   2  14          2.70        -18.83        18.83 o
  -1   2  14         47.83         12.57        19.24 o
   0   2  14        104.39        118.64        23.54 o
   1   2  14          0.04        -14.46        19.16 o
   2   2  14         39.43         57.01        20.08 o
   3   2  14          0.24        -13.71        25.71 o
   4   2  14         67.26         91.86        27.37 o
   5   2  14         22.69         59.70        39.27 o
  -8   3  14          0.00         46.26        41.66 o
  -7   3  14         12.68         11.37        56.48 o
  -6   3  14          0.59         -0.12        29.25 o
  -5   3  14          5.48         34.58        35.27 o
  -4   3  14         15.42         22.55        24.08 o
  -3   3  14         15.63         19.94        20.21 o
  -2   3  14          0.28         10.99        29.73 o
  -1   3  14          0.91        -30.30        42.71 o
   0   3  14          3.43         -0.09        18.62 o
   1   3  14          1.25        -21.74        21.74 o
   2   3  14          6.04         -7.65        25.57 o
   3   3  14         13.49         11.16        26.69 o
   4   3  14         19.67          0.69        28.69 o
  -7   4  14          6.58         13.73        39.40 o
  -6   4  14         22.36        -12.89        53.44 o
  -5   4  14          0.50        -31.02        31.02 o
  -4   4  14         27.44         21.51        27.69 o
  -3   4  14         46.46         64.60        26.75 o
  -2   4  14          0.07        -26.90        26.90 o
  -1   4  14          4.34          2.07        21.84 o
   0   4  14          7.88          8.09        19.81 o
   1   4  14          0.47         10.98        25.06 o
   2   4  14         15.33         17.28        30.14 o
   3   4  14         23.04          0.55        26.66 o
   4   4  14         36.80         24.29        28.99 o
  -7   5  14         53.90        100.82        65.57 o
  -6   5  14         19.47         38.21        42.64 o
  -5   5  14          3.02        -30.13        30.13 o
  -4   5  14          2.70          2.58        35.24 o
  -3   5  14          5.01         -8.07        24.72 o
  -2   5  14          3.52          8.00        24.79 o
  -1   5  14          4.79         11.63        25.70 o
   0   5  14        101.14        132.63        33.51 o
   1   5  14         16.18         31.59        28.28 o
   2   5  14          4.59        -18.72        33.06 o
   3   5  14         65.17         43.30        28.21 o
  -6   6  14          4.61        -59.32        59.32 o
  -5   6  14          6.03          2.24        30.41 o
  -4   6  14          0.08         27.57        28.65 o
  -3   6  14         30.98          2.63        29.34 o
  -2   6  14          0.53         45.12        34.38 o
  -1   6  14          0.00         10.40        45.11 o
   0   6  14         21.17         24.09        34.38 o
   1   6  14         14.53         30.10        34.86 o
   2   6  14         32.80         27.84        39.42 o
  -4   7  14          6.34        -40.99        40.99 o
  -3   7  14          5.17          1.58        36.57 o
  -2   7  14         88.61         91.29        37.24 o
  -1   7  14         35.41         -1.70        36.04 o
   0   7  14          1.61         20.93        34.98 o
   1   7  14         18.88         -3.00        38.47 o
  -3   1  15          6.57         -5.06        45.86 o
  -2   1  15         25.77         -4.46        34.71 o
  -1   1  15         17.63          6.68        44.16 o
  -2   2  15         33.32         43.54        35.07 o
  -1   2  15          1.15        -33.90        33.90 o
                                                
