# Supplementary material for: Crystal structure of racemic [(1R,2S,3R,4S,6S)-2,6-bis­(furan-2-yl)-4-hy­droxy-4-(thio­phen-2-yl)cyclo­hexane-1,3-di­yl]bis­(thio­phen-2-yl­methanone)
Source: Acta Crystallogr E Crystallogr Commun. 2016 Jun 17;72(Pt 7):976–9. doi: 10.1107/S2056989016009452 (PMC4992919; doi:10.1107/S2056989016009452)
Supplement: Supplementary file 3 [file e-72-00976-Isup3.cml]

<?xml version="1.0" ?>
<cml>
<molecule id="m1">
  <atomArray>
    <atom id="a1" elementType="C"
          x2="-1.7050000429153442" y2="1.8150338870785454" />
    <atom id="a2" elementType="C"
          x2="-3.0386693839636028" y2="1.045016946519505" />
    <atom id="a3" elementType="C"
          x2="-3.0386693839636028" y2="-0.495016934598576" />
    <atom id="a4" elementType="C"
          x2="-1.7050000429153442" y2="-1.2650338751576164" />
    <atom id="a5" elementType="C"
          x2="-0.3713307018670857" y2="-0.495016934598576" />
    <atom id="a6" elementType="C"
          x2="-0.3713307018670857" y2="1.045016946519505" />
    <atom id="a7" elementType="C"
          x2="-4.3723485057916385" y2="1.8150169465195054" />
    <atom id="a8" elementType="C"
          x2="0.7176137411601975" y2="2.133961389546788" />
    <atom id="a9" elementType="C"
          x2="0.96234841996095" y2="-1.265016934598576" />
    <atom id="a10" elementType="O"
          x2="1.3609297494188324" y2="-2.752542707083741" />
    <atom id="a11" elementType="C"
          x2="2.4498741924461154" y2="-0.8664356051406941" />
    <atom id="a12" elementType="C"
          x2="-1.7050000429153442" y2="-2.8050338751576165" />
    <atom id="a13" elementType="C"
          x2="-4.3723485057916385" y2="-1.2650169345985764" />
    <atom id="a14" elementType="C"
          x2="-5.859874278276804" y2="-0.8664356051406941" />
    <atom id="a15" elementType="O"
          x2="-4.3723485057916385" y2="-2.8050169345985765" />
    <atom id="a16" elementType="C"
          x2="-6.629878189906611" y2="1.5033284332912" />
    <atom id="a17" elementType="C"
          x2="-7.8757445189236375" y2="0.5981118347791998" />
    <atom id="a18" elementType="S"
          x2="-7.399882101536418" y2="-0.8664356051406941" />
    <atom id="a19" elementType="C"
          x2="-5.384011860889583" y2="0.5981118347791998" />
    <atom id="a20" elementType="C"
          x2="-5.142352417421446" y2="4.1847809849513995" />
    <atom id="a21" elementType="C"
          x2="-6.388218746438472" y2="3.2795643864393993" />
    <atom id="a22" elementType="O"
          x2="-5.912356329051253" y2="1.8150169465195054" />
    <atom id="a23" elementType="C"
          x2="-3.8964860884044175" y2="3.2795643864393993" />
    <atom id="a24" elementType="S"
          x2="2.238659066110583" y2="1.893085655097313" />
    <atom id="a25" elementType="C"
          x2="2.9377649500010126" y2="3.265162623480393" />
    <atom id="a26" elementType="C"
          x2="1.8488149750938054" y2="4.3541125983876015" />
    <atom id="a27" elementType="C"
          x2="0.476738006710723" y2="3.655006714497175" />
    <atom id="a28" elementType="C"
          x2="3.2198781040759226" y2="1.5033284332912" />
    <atom id="a29" elementType="C"
          x2="1.9740117750588961" y2="0.5981118347791998" />
    <atom id="a30" elementType="S"
          x2="3.9898820157057298" y2="-0.8664356051406941" />
    <atom id="a31" elementType="C"
          x2="4.465744433092951" y2="0.5981118347791998" />
    <atom id="a32" elementType="C"
          x2="-2.9508663719323707" y2="-3.7102504736696167" />
    <atom id="a33" elementType="C"
          x2="-2.4750039545451514" y2="-5.174797913589511" />
    <atom id="a34" elementType="C"
          x2="-0.934996131285537" y2="-5.174797913589511" />
    <atom id="a35" elementType="O"
          x2="-0.45913371389831603" y2="-3.7102504736696167" />
    <atom id="a36" elementType="O"
          x2="0.96234841996095" y2="0.27501694651950503" />
  </atomArray>
  <bondArray>
    <bond atomRefs2="a1 a2" order="1" />
    <bond atomRefs2="a1 a6" order="1" />
    <bond atomRefs2="a2 a3" order="1" />
    <bond atomRefs2="a3 a4" order="1" />
    <bond atomRefs2="a4 a5" order="1" />
    <bond atomRefs2="a5 a6" order="1" />
    <bond atomRefs2="a2 a7" order="1" />
    <bond atomRefs2="a6 a8" order="1" />
    <bond atomRefs2="a5 a9" order="1" />
    <bond atomRefs2="a9 a10" order="2" />
    <bond atomRefs2="a9 a11" order="1" />
    <bond atomRefs2="a4 a12" order="1" />
    <bond atomRefs2="a3 a13" order="1" />
    <bond atomRefs2="a13 a14" order="1" />
    <bond atomRefs2="a13 a15" order="2" />
    <bond atomRefs2="a18 a14" order="1" />
    <bond atomRefs2="a14 a19" order="2" />
    <bond atomRefs2="a16 a17" order="2" />
    <bond atomRefs2="a16 a19" order="1" />
    <bond atomRefs2="a17 a18" order="1" />
    <bond atomRefs2="a22 a7" order="1" />
    <bond atomRefs2="a7 a23" order="2" />
    <bond atomRefs2="a20 a21" order="2" />
    <bond atomRefs2="a20 a23" order="1" />
    <bond atomRefs2="a21 a22" order="1" />
    <bond atomRefs2="a8 a24" order="1" />
    <bond atomRefs2="a8 a27" order="2" />
    <bond atomRefs2="a24 a25" order="1" />
    <bond atomRefs2="a25 a26" order="2" />
    <bond atomRefs2="a26 a27" order="1" />
    <bond atomRefs2="a29 a11" order="2" />
    <bond atomRefs2="a11 a30" order="1" />
    <bond atomRefs2="a28 a29" order="1" />
    <bond atomRefs2="a28 a31" order="2" />
    <bond atomRefs2="a30 a31" order="1" />
    <bond atomRefs2="a12 a32" order="2" />
    <bond atomRefs2="a12 a35" order="1" />
    <bond atomRefs2="a32 a33" order="1" />
    <bond atomRefs2="a33 a34" order="2" />
    <bond atomRefs2="a34 a35" order="1" />
    <bond atomRefs2="a6 a36" order="1" />
  </bondArray>
</molecule>
</cml>
